# Supplementary material for: Genomic analysis of the native European Solanum species, S. dulcamara
Source: BMC Genomics. 2013 May 28;14:356. doi: 10.1186/1471-2164-14-356 (PMC3680029; doi:10.1186/1471-2164-14-356)
Supplement: Additional file 1: Table S1 — Description of RNAseq libraries. Table S2: List of assembled contigs with BLAST annotation, InterPro entries, GO terms as well as KO terms and EC numbers associated to KEGG pathways. Table S3: Gene groups identified by the OrthoMCL analysis with number of members per species and including consensus annotation of each OrthoMCL gene group based on InterPro descriptions. Tot, total number of members; Sdu, S. dulcamara; Sly, S. lycopersicum; Stu, S. tuberosum; At, Arabidopsis thaliana; Osa, Oryza sativa. Table S4: Details of the in-silico identified SSRs and of the primer pairs successfully designed for their amplification. SSR types are abbreviated as described in Table 5. Table S5: Distribution and number of repeat unit of SSR motifs in the transcriptome. SSRs were classified considering the repeat motifs in both directions. SSR types are abbreviated as described in Table 5. Table S6: List of SSR markers that were experimentally assessed. SSR types are abbreviated as described in Table 5. Table S7: SNP statistics. Table S8: Description of the markers used for KASPar and CAPS genotyping. Genetic positions of anchored markers are indicated in S. dulcamara and tomato. Table S9: Statistics of markers in the genetic map. [file 1471-2164-14-356-S1.xlsx]

## Sheet: Table S1
Accession	Tissue	Treatment	Ratio of RNA3
"Mixed" library
A5475008 (line 2, cuttings)	Flower buds 1-2mm	None	1
A5475008 (line 2, cuttings) + unknown accessions	Flower buds 1-5mm	Heat shock, 1h 36oC	1
A5475008 (line 2, cuttings)	Adventitious root primordia	Flooded, 6h	2
A5475008 F1 (line 2)	Whole seedling (2-leaf stage)	None	1
A5475008 F1 (line 2)	Whole seedling (2-leaf stage)	Sprayed with JA 2mg/mL, 6h	1
A5475008 F1 (line 2)	Whole seedling (2-leaf stage)	ET 5 uL/L at flow of 5L/min, 6h	1
A5475008 F1 (line 2)	Whole seedling (2-leaf stage)seedling	Hypoxia, 3% at flow of 5L/min, 6h	1
A5475008 F1 (line 2)	Callus	None	2
"Leaves" library1
A54750069-1	Young leaves	In-vitro cultured plant	1
944750001-2	Young leaves	In-vitro cultured plant	1
Population 05-150, pooled offspring R	Young leaves	Greenhouse plants	1
Population 05-150, pooled offspring S	Young leaves	Greenhouse plants	1
"Stem & primoridia" library2
A5475008 F1 (line 2)	Adventitious root primordia	None	1
A5475008 F1 (line 2)	Adventitious root primordia	Flooded, 24h	1
A5475008 F1 (line 2)	Stem	None	1
A5475008 F1 (line 2)	Stem	Flooded, 24h	1
1 Golas et al. (2012)
2 Dawood et al, unpublished
3 Indicates the ratio between the RNA samples that were pooled to obtain the final library

## Sheet: Table S2
	vs tomato		vs potato		vs Arabidopsis		vs UniProtKB/SwissProt		vs nt nr				KEGG				Tomato ortholog
Contig ID1	ITAG 2.3 ID	Functional description	PGSC 3.4 ID	Functional description	TAIR 10 ID	Functional description	entry_name	Functional description	acc. number	Description	InterPro terms	GO terms	KO	Description	EC number	Pathway(s)	ITAG 2.3
comp0_c0_seq1	Solyc03g020060.2.1	Proteinase inhibitor II (AHRD V1 ***- Q3S483_SOLTU)	PGSC0003DMP400008030	Proteinase inhibitor type-2 CEVI57	#N/A	#N/A	#N/A	#N/A	#N/A	#N/A	#N/A	#N/A	#N/A	#N/A	#N/A	#N/A	Solyc03g020060.2.1
comp1_c0_seq1	Solyc00g068970.2.1	Cytochrome P450 like_TBP (AHRD V1 ***- O04892_TOBAC)	PGSC0003DMP400064417	Conserved gene of unknown function	#N/A	#N/A	#N/A	#N/A	#N/A	#N/A	#N/A	#N/A	#N/A	#N/A	#N/A	#N/A	Solyc00g068970.2.1
comp1_c0_seq2	Solyc00g009800.1.1	Unknown Protein (AHRD V1)	PGSC0003DMP400064417	Conserved gene of unknown function	#N/A	#N/A	#N/A	#N/A	#N/A	#N/A	#N/A	#N/A	#N/A	#N/A	#N/A	#N/A	Solyc05g025570.1.1
comp1_c1_seq1	Solyc07g005830.2.1	Translation initiation factor IF-3 (AHRD V1 ***- B9T4Q8_RICCO)	PGSC0003DMP400019688	Translation initiation factor IF-3	AT4G30690.1	Translation initiation factor 3 protein	#N/A	#N/A	#N/A	#N/A	IPR001288:Translation initiation factor 3 Family	GO:0006412:translation;GO:0008135:translation factor activity, nucleic acid binding	K02520	infC, MTIF3; translation initiation factor IF-3	#N/A	#N/A	Solyc07g005830.2.1
comp10_c0_seq1	Solyc11g020990.1.1	Proteinase inhibitor II (AHRD V1 ***- B3F0C1_TOBAC)	PGSC0003DMP400026811	Proteinase inhibitor type-2 CEVI57	#N/A	#N/A	#N/A	#N/A	#N/A	#N/A	IPR003465:Proteinase inhibitor I20, Pin2	GO:0030234:enzyme regulator activity	#N/A	#N/A	#N/A	#N/A	#N/A
comp100_c0_seq1	Solyc06g067940.2.1	Cytochrome c oxidase subunit Vb (AHRD V1 ***- Q0KKQ8_PEA)	PGSC0003DMP400049724	Cytochrome c oxidase family protein	AT3G15640.2	Rubredoxin-like superfamily protein	#N/A	#N/A	#N/A	#N/A	IPR002124:Cytochrome c oxidase, subunit Vb	GO:0005739:mitochondrion;GO:0003824:catalytic activity;GO:0005215:transporter activity	K02265	COX5B; cytochrome c oxidase subunit 5b	#N/A	00190 Oxidative phosphorylation;04260 Cardiac muscle contraction;05010 Alzheimer's disease;05012 Parkinson's disease;05016 Huntington's disease	#N/A
comp100_c0_seq2	Solyc12g042900.1.1	Cytochrome c oxidase subunit Vb (AHRD V1 ***- Q0KKQ8_PEA)	PGSC0003DMP400049865	Cytochrome c oxidase family protein	AT3G15640.2	Rubredoxin-like superfamily protein	#N/A	#N/A	#N/A	#N/A	#N/A	#N/A	K02265	COX5B; cytochrome c oxidase subunit 5b	#N/A	00190 Oxidative phosphorylation;04260 Cardiac muscle contraction;05010 Alzheimer's disease;05012 Parkinson's disease;05016 Huntington's disease	#N/A
comp100_c0_seq3	Solyc06g067940.2.1	Cytochrome c oxidase subunit Vb (AHRD V1 ***- Q0KKQ8_PEA)	PGSC0003DMP400049724	Cytochrome c oxidase family protein	AT3G15640.2	Rubredoxin-like superfamily protein	#N/A	#N/A	#N/A	#N/A	IPR002124:Cytochrome c oxidase, subunit Vb	GO:0005739:mitochondrion;GO:0003824:catalytic activity;GO:0005215:transporter activity	K02265	COX5B; cytochrome c oxidase subunit 5b	#N/A	00190 Oxidative phosphorylation;04260 Cardiac muscle contraction;05010 Alzheimer's disease;05012 Parkinson's disease;05016 Huntington's disease	Solyc06g067940.2.1
comp100_c0_seq4	Solyc12g042900.1.1	Cytochrome c oxidase subunit Vb (AHRD V1 ***- Q0KKQ8_PEA)	PGSC0003DMP400049865	Cytochrome c oxidase family protein	AT3G15640.2	Rubredoxin-like superfamily protein	#N/A	#N/A	#N/A	#N/A	#N/A	#N/A	K02265	COX5B; cytochrome c oxidase subunit 5b	#N/A	00190 Oxidative phosphorylation;04260 Cardiac muscle contraction;05010 Alzheimer's disease;05012 Parkinson's disease;05016 Huntington's disease	Solyc12g042900.1.1
comp100_c0_seq5	#N/A	#N/A	#N/A	#N/A	#N/A	#N/A	#N/A	#N/A	dbj|AK324396.1|	Solanum lycopersicum cDNA, clone: LEFL1077BG01, HTC in leaf	#N/A	#N/A	#N/A	#N/A	#N/A	#N/A	#N/A
comp1000_c0_seq1	Solyc08g082700.2.1	26S proteasome non-ATPase regulatory subunit 8 (AHRD V1 ***- B4FCY9_MAIZE)	PGSC0003DMP400021700	26S proteasome regulatory particle non-ATPase subunit 12	AT1G64520.1	regulatory particle non-ATPase 12A	#N/A	#N/A	#N/A	#N/A	IPR005062:SAC3/GANP/Nin1/mts3/eIF-3 p25;IPR006746:26S proteasome non-ATPase regulatory subunit Rpn12	GO:0005622:intracellular;GO:0019538:protein metabolic process;GO:0009056:catabolic process	K03031	PSMD8, RPN12; 26S proteasome regulatory subunit N12	#N/A	03050 Proteasome;05169 Epstein-Barr virus infection	Solyc08g082700.2.1
comp10000_c0_seq1	Solyc06g075370.2.1	Dof zinc finger protein 9 (AHRD V1 *-*- A5HWF8_HORVD)	PGSC0003DMP400013293	DOF domain class transcription factor	#N/A	#N/A	#N/A	#N/A	#N/A	#N/A	#N/A	#N/A	#N/A	#N/A	#N/A	#N/A	Solyc06g075370.2.1
comp10001_c0_seq1	Solyc10g009020.2.1	Ring finger protein 141 (AHRD V1 *-*- Q28I63_XENTR)	PGSC0003DMP400039582	Zinc finger, RING-type	AT5G58787.1	RING/U-box superfamily protein	#N/A	#N/A	#N/A	#N/A	IPR013083:Zinc finger, RING/FYVE/PHD-type;IPR017907:Zinc finger, RING-type, conserved site;IPR001841:Zinc finger, RING-type	GO:0005488:binding;GO:0005515:protein binding	#N/A	#N/A	#N/A	#N/A	#N/A
comp10001_c0_seq2	Solyc02g078460.2.1	Ring finger protein 141 (AHRD V1 *-*- Q28I63_XENTR)	PGSC0003DMP400038797	Zinc finger, RING-type	AT5G58787.1	RING/U-box superfamily protein	#N/A	#N/A	#N/A	#N/A	#N/A	#N/A	#N/A	#N/A	#N/A	#N/A	#N/A
comp10001_c0_seq3	Solyc10g009020.2.1	Ring finger protein 141 (AHRD V1 *-*- Q28I63_XENTR)	PGSC0003DMP400039582	Zinc finger, RING-type	AT5G01520.1	RING/U-box superfamily protein	#N/A	#N/A	#N/A	#N/A	#N/A	#N/A	#N/A	#N/A	#N/A	#N/A	Solyc10g009020.2.1
comp10001_c0_seq4	Solyc02g078460.2.1	Ring finger protein 141 (AHRD V1 *-*- Q28I63_XENTR)	PGSC0003DMP400038797	Zinc finger, RING-type	AT5G01520.1	RING/U-box superfamily protein	#N/A	#N/A	#N/A	#N/A	#N/A	#N/A	#N/A	#N/A	#N/A	#N/A	Solyc02g078460.2.1
comp10002_c0_seq1	Solyc02g066830.2.1	Ras GTPase-activating protein-binding protein 2 (AHRD V1 *--- B5X4A8_SALSA)	PGSC0003DMP400002649	Ras-GTPase-activating protein-binding protein	AT5G60980.2	Nuclear transport factor 2 (NTF2) family protein with RNA binding (RRM-RBD-RNP motifs) domain	#N/A	#N/A	#N/A	#N/A	IPR012677:Nucleotide-binding, alpha-beta plait;IPR002075:Nuclear transport factor 2;IPR018222:Nuclear transport factor 2, Eukaryote;IPR000504:RNA recognition motif domain	GO:0006810:transport;GO:0005622:intracellular;GO:0003676:nucleic acid binding;GO:0000166:nucleotide binding	#N/A	#N/A	#N/A	#N/A	Solyc02g066830.2.1
comp10003_c0_seq1	Solyc07g045180.2.1	CONSTANS-like zinc finger protein (AHRD V1 **-- D0EP07_SOYBN)	PGSC0003DMP400030431	Transcription factor	AT3G07650.4	CONSTANS-like 9	#N/A	#N/A	#N/A	#N/A	#N/A	#N/A	#N/A	#N/A	#N/A	#N/A	#N/A
comp10003_c0_seq2	Solyc07g045180.2.1	CONSTANS-like zinc finger protein (AHRD V1 **-- D0EP07_SOYBN)	PGSC0003DMP400030431	Transcription factor	AT3G07650.4	CONSTANS-like 9	#N/A	#N/A	#N/A	#N/A	IPR000315:Zinc finger, B-box	GO:0005622:intracellular;GO:0005488:binding	#N/A	#N/A	#N/A	#N/A	Solyc07g045180.2.1
comp10005_c0_seq1	Solyc12g017360.1.1	Glucan endo-1 3-beta-glucosidase 4 (AHRD V1 *-*- B6T2U4_MAIZE)	PGSC0003DMP400026191	Glycosyl hydrolase family protein 17	AT5G67460.1	O-Glycosyl hydrolases family 17 protein	#N/A	#N/A	#N/A	#N/A	IPR012946:X8;IPR000490:Glycoside hydrolase, family 17;IPR013781:Glycoside hydrolase, subgroup, catalytic domain	GO:0003824:catalytic activity;GO:0005488:binding;GO:0005975:carbohydrate metabolic process	#N/A	#N/A	#N/A	#N/A	#N/A
comp10006_c0_seq1	Solyc12g096830.1.1	UDP-glucosyltransferase family 1 protein (AHRD V1 ***- C6KI44_CITSI)	PGSC0003DMP400051107	Glycosyltransferase	AT1G05680.1	Uridine diphosphate glycosyltransferase 74E2	#N/A	#N/A	#N/A	#N/A	IPR002213:UDP-glucuronosyl/UDP-glucosyltransferase	GO:0008152:metabolic process	#N/A	#N/A	#N/A	#N/A	Solyc12g096830.1.1
comp10007_c0_seq1	Solyc04g010250.2.1	Lipase-like protein (AHRD V1 **-- Q9M3D1_ARATH)	PGSC0003DMP400052557	Esterase/lipase/thioesterase family protein	AT2G39420.1	alpha/beta-Hydrolases superfamily protein	#N/A	#N/A	#N/A	#N/A	IPR000073:Alpha/beta hydrolase fold-1;IPR022742:Alpha/beta hydrolase, N-terminal	#N/A	#N/A	#N/A	#N/A	#N/A	Solyc04g010250.2.1
comp10008_c0_seq1	Solyc06g083520.2.1	Nucleolar GTP-binding protein 2 (AHRD V1 **** B0WF29_CULQU)	#N/A	#N/A	#N/A	#N/A	#N/A	#N/A	#N/A	#N/A	#N/A	#N/A	#N/A	#N/A	#N/A	#N/A	#N/A
comp10008_c0_seq2	Solyc06g083520.2.1	Nucleolar GTP-binding protein 2 (AHRD V1 **** B0WF29_CULQU)	#N/A	#N/A	#N/A	#N/A	#N/A	#N/A	#N/A	#N/A	#N/A	#N/A	#N/A	#N/A	#N/A	#N/A	#N/A
comp1001_c0_seq1	Solyc09g057670.2.1	FK506-binding protein 2 (EC 5.2.1.8)(Peptidyl-prolyl cis-trans isomerase)(PPIase)(Rotamase) (AHRD V1 **-* C8VE36_EMENI)	PGSC0003DMP400015341	Fk506-binding protein	AT3G25220.1	FK506-binding protein 15 kD-1	#N/A	#N/A	#N/A	#N/A	IPR023566:Peptidyl-prolyl cis-trans isomerase, FKBP-type;IPR001179:Peptidyl-prolyl cis-trans isomerase, FKBP-type, domain	GO:0009987:cellular process;GO:0019538:protein metabolic process	K09569	FKBP2; FK506-binding protein 2	5.2.1.8	#N/A	Solyc09g057670.2.1
comp10010_c0_seq1	Solyc01g068410.2.1	Auxin Efflux Carrier (AHRD V1 **** Q673E6_MEDTR)	PGSC0003DMP400031315	Auxin efflux carrier component	AT5G16530.1	Auxin efflux carrier family protein	#N/A	#N/A	#N/A	#N/A	IPR014024:Auxin efflux carrier, plant type;IPR004776:Auxin efflux carrier	GO:0006810:transport;GO:0009987:cellular process;GO:0016020:membrane	K13947	PIN; auxin efflux carrier family	#N/A	#N/A	Solyc01g068410.2.1
comp10011_c0_seq1	Solyc07g017860.2.1	Acetyl-coenzyme A synthetase (AHRD V1 ***- Q2J3D0_RHOP2)	PGSC0003DMP400007330	Acetyl-CoA synthetase	AT5G36880.2	acetyl-CoA synthetase	#N/A	#N/A	#N/A	#N/A	IPR011904:Acetate-CoA ligase;IPR000873:AMP-dependent synthetase/ligase;IPR024597:Acyl-CoA synthase, domain of unknown function DUF3448	GO:0008152:metabolic process;GO:0003824:catalytic activity;GO:0000166:nucleotide binding	#N/A	#N/A	#N/A	#N/A	#N/A
comp10013_c0_seq1	Solyc11g066790.1.1	DNA helicase (AHRD V1 **-- C4R4A1_PICPG)	PGSC0003DMP400023798	SNF2 domain-containing protein	AT5G22750.1	DNA/RNA helicase protein	#N/A	#N/A	#N/A	#N/A	IPR000330:SNF2-related;IPR014905:HIP116, Rad5p N-terminal;IPR014001:Helicase, superfamily 1/2, ATP-binding domain	GO:0003677:DNA binding;GO:0005488:binding;GO:0000166:nucleotide binding	#N/A	#N/A	#N/A	#N/A	#N/A
comp10013_c0_seq2	Solyc11g066790.1.1	DNA helicase (AHRD V1 **-- C4R4A1_PICPG)	PGSC0003DMP400023798	SNF2 domain-containing protein	AT5G22750.1	DNA/RNA helicase protein	#N/A	#N/A	#N/A	#N/A	#N/A	#N/A	#N/A	#N/A	#N/A	#N/A	Solyc11g066790.1.1
comp10014_c0_seq1	Solyc09g061680.2.1	Pantothenate synthetase (AHRD V1 ***- D2C4V4_THENR)	PGSC0003DMP400004235	Pantoate-beta-alanine ligase	AT5G48840.1	homolog of bacterial PANC	#N/A	#N/A	#N/A	#N/A	IPR014729:Rossmann-like alpha/beta/alpha sandwich fold;IPR004821:Cytidyltransferase-related;IPR003721:Pantoate-beta-alanine ligase	GO:0009058:biosynthetic process;GO:0003824:catalytic activity;GO:0006519:cellular amino acid and derivative metabolic process	K01918	panC; pantoate--beta-alanine ligase	6.3.2.1	00410 beta-Alanine metabolism;00770 Pantothenate and CoA biosynthesis	Solyc09g061680.2.1
comp10015_c0_seq1	Solyc02g078440.2.1	RNA polymerase II transcription factor B subunit 2 (AHRD V1 **** B2WEG4_PYRTR)	PGSC0003DMP400038923	Tfiih, polypeptide	AT4G17020.2	transcription factor-related	#N/A	#N/A	#N/A	#N/A	IPR004598:Transcription factor Tfb2	GO:0005634:nucleus;GO:0006259:DNA metabolic process;GO:0006950:response to stress	K03144	TFIIH4, GTF2H4, TFB2; transcription initiation factor TFIIH subunit 4	#N/A	03022 Basal transcription factors;03420 Nucleotide excision repair	Solyc02g078440.2.1
comp10015_c0_seq2	Solyc02g078440.2.1	RNA polymerase II transcription factor B subunit 2 (AHRD V1 **** B2WEG4_PYRTR)	PGSC0003DMP400038923	Tfiih, polypeptide	AT4G17020.3	transcription factor-related	#N/A	#N/A	#N/A	#N/A	IPR004598:Transcription factor Tfb2	GO:0005634:nucleus;GO:0006259:DNA metabolic process;GO:0006950:response to stress	#N/A	#N/A	#N/A	#N/A	#N/A
comp10016_c0_seq1	Solyc02g086870.2.1	Farnesyltransferase beta subunit (AHRD V1 ***- Q6J6P6_CATRO)	PGSC0003DMP400001044	Farnesyl-protein transferase beta subunit	AT5G40280.1	Prenyltransferase family protein	#N/A	#N/A	#N/A	#N/A	#N/A	#N/A	K05954	FNTB; protein farnesyltransferase subunit beta	2.5.1.58	00900 Terpenoid backbone biosynthesis	Solyc02g086870.2.1
comp10017_c0_seq1	Solyc03g095600.1.1	CENP-E like kinetochore protein (AHRD V1 *-*- B6SHI8_MAIZE)	PGSC0003DMP400039811	Myosin heavy chain, embryonic smooth muscle isoform	AT5G05180.1	unknown protein; BEST Arabidopsis thaliana protein match is: unknown protein (TAIR:AT3G10880.1); Has 1807 Blast hits to 1807 proteins in 277 species: Archae - 0; Bacteria - 0; Metazoa - 736; Fungi - 347; Plants - 385; Viruses - 0; Other Eukaryotes - 339 (source: NCBI BLink).	#N/A	#N/A	#N/A	#N/A	#N/A	#N/A	#N/A	#N/A	#N/A	#N/A	Solyc03g095600.1.1
comp10018_c0_seq1	Solyc05g014260.2.1	Response regulator 11 (AHRD V1 *-*- Q0WRT0_ARATH)	PGSC0003DMP400021205	Two-component sensor histidine kinase bacteria	AT1G67710.1	response regulator 11	#N/A	#N/A	#N/A	#N/A	IPR011006:CheY-like superfamily;IPR001789:Signal transduction response regulator, receiver domain;IPR001005:SANT/Myb domain;IPR017053:Response regulator, plant B-type;IPR006447:Myb DNA-binding domain, plants;IPR009057:Homeodomain-like	GO:0030528:transcription regulator activity;GO:0003677:DNA binding;GO:0004871:signal transducer activity;GO:0007165:signal transduction;GO:0005515:protein binding	K14491	ARR-B; two-component response regulator ARR-B family	#N/A	04075 Plant hormone signal transduction	Solyc05g014260.2.1
comp10019_c0_seq1	Solyc04g074090.2.1	Nucleolar complex protein 3 homolog (AHRD V1 ***- NOC3L_DANRE)	#N/A	#N/A	AT1G79150.1	binding	#N/A	#N/A	#N/A	#N/A	IPR016024:Armadillo-type fold;IPR005612:CCAAT-binding factor;IPR011501:Nucleolar complex-associated	GO:0005488:binding	K14834	NOC3; nucleolar complex protein 3	#N/A	#N/A	Solyc04g074090.2.1
comp1002_c0_seq1	Solyc09g091660.2.1	ABC transporter G family member 40 (AHRD V1 ***- AB40G_ARATH)	PGSC0003DMP400051611	Pleiotropic drug resistance protein 1	AT1G15520.1	pleiotropic drug resistance 12	#N/A	#N/A	#N/A	#N/A	IPR003593:AAA+ ATPase domain;IPR013581:Plant PDR ABC transporter associated;IPR013525:ABC-2 type transporter;IPR003439:ABC transporter-like	GO:0016787:hydrolase activity;GO:0016020:membrane;GO:0000166:nucleotide binding	K08711	ABCG2.PDR; ATP-binding cassette, subfamily G (WHITE), member 2, PDR	#N/A	02010 ABC transporters	Solyc09g091660.2.1
comp1002_c0_seq2	Solyc09g091660.2.1	ABC transporter G family member 40 (AHRD V1 ***- AB40G_ARATH)	PGSC0003DMP400051611	Pleiotropic drug resistance protein 1	AT1G15520.1	pleiotropic drug resistance 12	#N/A	#N/A	#N/A	#N/A	IPR003593:AAA+ ATPase domain;IPR013581:Plant PDR ABC transporter associated;IPR013525:ABC-2 type transporter;IPR003439:ABC transporter-like	GO:0016787:hydrolase activity;GO:0016020:membrane;GO:0000166:nucleotide binding	K08711	ABCG2.PDR; ATP-binding cassette, subfamily G (WHITE), member 2, PDR	#N/A	02010 ABC transporters	#N/A
comp1002_c0_seq3	Solyc09g091670.2.1	ATP-binding cassette transporter (AHRD V1 ***- D8RL77_SELML)	PGSC0003DMP400051612	Pleiotropic drug resistance protein 1	AT1G15520.1	pleiotropic drug resistance 12	#N/A	#N/A	#N/A	#N/A	IPR003593:AAA+ ATPase domain;IPR013525:ABC-2 type transporter;IPR003439:ABC transporter-like	GO:0016787:hydrolase activity;GO:0016020:membrane;GO:0000166:nucleotide binding	#N/A	#N/A	#N/A	#N/A	#N/A
comp1002_c0_seq4	Solyc09g091660.2.1	ABC transporter G family member 40 (AHRD V1 ***- AB40G_ARATH)	PGSC0003DMP400051611	Pleiotropic drug resistance protein 1	AT1G15520.1	pleiotropic drug resistance 12	#N/A	#N/A	#N/A	#N/A	IPR003593:AAA+ ATPase domain;IPR013525:ABC-2 type transporter;IPR003439:ABC transporter-like	GO:0016787:hydrolase activity;GO:0016020:membrane;GO:0000166:nucleotide binding	#N/A	#N/A	#N/A	#N/A	#N/A
comp1002_c0_seq5	Solyc09g091670.2.1	ATP-binding cassette transporter (AHRD V1 ***- D8RL77_SELML)	PGSC0003DMP400051612	Pleiotropic drug resistance protein 1	AT1G15520.1	pleiotropic drug resistance 12	#N/A	#N/A	#N/A	#N/A	IPR003593:AAA+ ATPase domain;IPR013525:ABC-2 type transporter;IPR003439:ABC transporter-like	GO:0016787:hydrolase activity;GO:0016020:membrane;GO:0000166:nucleotide binding	#N/A	#N/A	#N/A	#N/A	Solyc09g091670.2.1
comp1002_c0_seq6	Solyc09g091660.2.1	ABC transporter G family member 40 (AHRD V1 ***- AB40G_ARATH)	PGSC0003DMP400051611	Pleiotropic drug resistance protein 1	AT1G15520.1	pleiotropic drug resistance 12	#N/A	#N/A	#N/A	#N/A	IPR003593:AAA+ ATPase domain;IPR013525:ABC-2 type transporter;IPR003439:ABC transporter-like	GO:0016787:hydrolase activity;GO:0016020:membrane;GO:0000166:nucleotide binding	#N/A	#N/A	#N/A	#N/A	#N/A
comp10020_c0_seq1	Solyc02g086550.2.1	Os06g0661900 protein (Fragment) (AHRD V1 ***- Q0DAD0_ORYSJ)	PGSC0003DMP400001019	BC10 protein	AT5G14550.1	Core-2/I-branching beta-1,6-N-acetylglucosaminyltransferase family protein	#N/A	#N/A	#N/A	#N/A	IPR003406:Glycosyl transferase, family 14	GO:0016740:transferase activity;GO:0016020:membrane	#N/A	#N/A	#N/A	#N/A	Solyc02g086550.2.1
comp10021_c0_seq1	Solyc11g008550.1.1	Lecithin cholesterol acyltransferase family protein (AHRD V1 **-- D7L0F6_ARALY)	PGSC0003DMP400028389	Phospholipase A1	AT3G03310.1	lecithin:cholesterol acyltransferase 3	#N/A	#N/A	#N/A	#N/A	IPR003386:Lecithin:cholesterol/phospholipid:diacylglycerol acyltransferase	GO:0006629:lipid metabolic process;GO:0016740:transferase activity	#N/A	#N/A	#N/A	#N/A	Solyc11g008550.1.1
comp10022_c0_seq1	Solyc04g082450.2.1	Unknown Protein (AHRD V1)	PGSC0003DMP400017479	Conserved gene of unknown function	AT2G45250.1	Integral membrane protein hemolysin-III homolog	#N/A	#N/A	#N/A	#N/A	#N/A	#N/A	#N/A	#N/A	#N/A	#N/A	Solyc04g082450.2.1
comp10023_c0_seq1	Solyc10g079860.1.1	Beta-1 3-glucanase (AHRD V1 ***- Q68V46_OLEEU)	PGSC0003DMP400051976	Glucan endo-1,3-beta-D-glucosidase	AT3G57240.1	beta-1,3-glucanase 3	#N/A	#N/A	#N/A	#N/A	IPR017853:Glycoside hydrolase, superfamily;IPR000490:Glycoside hydrolase, family 17;IPR013781:Glycoside hydrolase, subgroup, catalytic domain	GO:0003824:catalytic activity;GO:0005488:binding;GO:0005975:carbohydrate metabolic process	#N/A	#N/A	#N/A	#N/A	Solyc10g079860.1.1
comp10024_c0_seq1	Solyc02g085920.2.1	Homology to unknown gene (AHRD V1 *-*- Q00YZ4_OSTTA)	PGSC0003DMP400022410	Conserved gene of unknown function	AT1G56420.1	unknown protein; BEST Arabidopsis thaliana protein match is: unknown protein (TAIR:AT1G12530.1); Has 58 Blast hits to 58 proteins in 16 species: Archae - 0; Bacteria - 2; Metazoa - 0; Fungi - 0; Plants - 54; Viruses - 0; Other Eukaryotes - 2 (source: NCBI BLink).	#N/A	#N/A	#N/A	#N/A	#N/A	#N/A	#N/A	#N/A	#N/A	#N/A	Solyc02g085920.2.1
comp10025_c0_seq1	Solyc04g080390.2.1	Unknown Protein (AHRD V1)	PGSC0003DMP400006661	Conserved gene of unknown function	AT5G42765.1	INVOLVED IN: biological_process unknown; LOCATED IN: thylakoid, chloroplast thylakoid membrane, chloroplast; EXPRESSED IN: 22 plant structures; EXPRESSED DURING: 13 growth stages; CONTAINS InterPro DOMAIN/s: Twin-arginine translocation pathway, signal sequence (InterPro:IPR006311); Has 30201 Blast hits to 17322 proteins in 780 species: Archae - 12; Bacteria - 1396; Metazoa - 17338; Fungi - 3422; …	#N/A	#N/A	#N/A	#N/A	#N/A	#N/A	#N/A	#N/A	#N/A	#N/A	Solyc04g080390.2.1
comp10026_c0_seq1	#N/A	#N/A	#N/A	#N/A	#N/A	#N/A	#N/A	#N/A	dbj|AK322615.1|	Solanum lycopersicum cDNA, clone: LEFL1039DF12, HTC in leaf	#N/A	#N/A	#N/A	#N/A	#N/A	#N/A	#N/A
comp10027_c0_seq1	Solyc12g017470.1.1	3-phosphoinositide-dependent protein kinase-1-like (AHRD V1 ***- Q5Z824_ORYSJ)	PGSC0003DMP400011462	3-phosphoinositide-dependent protein kinase-1	AT3G10572.1	3-phosphoinositide-dependent protein kinase-1, putative	#N/A	#N/A	#N/A	#N/A	#N/A	#N/A	#N/A	#N/A	#N/A	#N/A	Solyc12g017470.1.1
comp10028_c0_seq1	Solyc08g081300.2.1	Ring finger protein 126 (AHRD V1 *-*- Q28DW8_XENTR)	PGSC0003DMP400021557	Zinc finger family protein	AT5G41350.1	RING/U-box superfamily protein	#N/A	#N/A	#N/A	#N/A	IPR013083:Zinc finger, RING/FYVE/PHD-type;IPR001841:Zinc finger, RING-type	GO:0005488:binding;GO:0005515:protein binding	#N/A	#N/A	#N/A	#N/A	Solyc08g081300.2.1
comp10029_c0_seq1	Solyc02g037490.1.1	Acyl-CoA synthetase/AMP-acid ligase II (AHRD V1 **** Q2W3Z0_MAGSA)	PGSC0003DMP400037180	AMP dependent ligase	AT5G16340.1	AMP-dependent synthetase and ligase family protein	#N/A	#N/A	#N/A	#N/A	IPR025110:Domain of unknown function DUF4009;IPR020845:AMP-binding, conserved site;IPR000873:AMP-dependent synthetase/ligase	GO:0008152:metabolic process;GO:0003824:catalytic activity	#N/A	#N/A	#N/A	#N/A	#N/A
comp1003_c0_seq1	Solyc06g007340.2.1	Gamma-interferon-inducible lysosomal thiol reductase (AHRD V1 ***- B6U3P7_MAIZE)	PGSC0003DMP400035726	Gamma interferon inducible lysosomal thiol reductase family protein	AT1G07080.1	Thioredoxin superfamily protein	#N/A	#N/A	#N/A	#N/A	IPR004911:Gamma interferon inducible lysosomal thiol reductase GILT	#N/A	K08059	IFI30, GILT; interferon, gamma-inducible protein 30	#N/A	04612 Antigen processing and presentation	Solyc06g007340.2.1
comp10030_c0_seq1	Solyc12g014170.1.1	Bromodomain containing 2 (Fragment) (AHRD V1 *--- A2AAU1_HUMAN)	PGSC0003DMP400018681	Bromodomain-containing protein	AT1G06230.3	global transcription factor group E4	#N/A	#N/A	#N/A	#N/A	#N/A	#N/A	#N/A	#N/A	#N/A	#N/A	Solyc10g008070.2.1
comp10032_c0_seq1	Solyc11g008310.1.1	Unknown Protein (AHRD V1)	PGSC0003DMP400013142	Conserved gene of unknown function	AT2G39170.1	unknown protein; CONTAINS InterPro DOMAIN/s: Protein of unknown function NEP (InterPro:IPR019320); Has 57 Blast hits to 57 proteins in 26 species: Archae - 0; Bacteria - 0; Metazoa - 19; Fungi - 0; Plants - 34; Viruses - 0; Other Eukaryotes - 4 (source: NCBI BLink).	#N/A	#N/A	#N/A	#N/A	IPR019320:Uncharacterised protein family UPF0402	#N/A	#N/A	#N/A	#N/A	#N/A	Solyc11g008310.1.1
comp10033_c0_seq1	Solyc09g020190.2.1	Phosphoesterase family protein (AHRD V1 ***- D7KH02_ARALY)	PGSC0003DMP400017147	Hydrolase, acting on ester bonds	AT1G07230.1	non-specific phospholipase C1	#N/A	#N/A	#N/A	#N/A	IPR007312:Phosphoesterase	#N/A	#N/A	#N/A	#N/A	#N/A	Solyc09g020190.2.1
comp10034_c0_seq1	Solyc07g047830.2.1	Bzip-like transcription factor-like (AHRD V1 *-*- Q7X997_ORYSJ)	PGSC0003DMP400010868	Conserved gene of unknown function	AT2G19090.1	Protein of unknown function (DUF630 and DUF632)	#N/A	#N/A	#N/A	#N/A	IPR006867:Domain of unknown function DUF632;IPR006868:Domain of unknown function DUF630	#N/A	#N/A	#N/A	#N/A	#N/A	Solyc07g047830.2.1
comp10035_c0_seq1	Solyc03g098210.2.1	Cyclic nucleotide gated channel (AHRD V1 **** A9CRE4_MALDO)	PGSC0003DMP400034074	Cyclic nucleotide-gated calmodulin-binding ion channel	AT3G17700.1	cyclic nucleotide-binding transporter 1	#N/A	#N/A	#N/A	#N/A	IPR005821:Ion transport;IPR018490:Cyclic nucleotide-binding-like;IPR000595:Cyclic nucleotide-binding domain;IPR014710:RmlC-like jelly roll fold	GO:0006810:transport;GO:0009987:cellular process;GO:0005215:transporter activity;GO:0016020:membrane	K05391	CNGF; cyclic nucleotide gated channel, other eukaryote	#N/A	04626 Plant-pathogen interaction	#N/A
comp10035_c0_seq2	Solyc03g098210.2.1	Cyclic nucleotide gated channel (AHRD V1 **** A9CRE4_MALDO)	PGSC0003DMP400034074	Cyclic nucleotide-gated calmodulin-binding ion channel	AT3G17700.1	cyclic nucleotide-binding transporter 1	#N/A	#N/A	#N/A	#N/A	IPR005821:Ion transport;IPR018490:Cyclic nucleotide-binding-like;IPR000595:Cyclic nucleotide-binding domain;IPR014710:RmlC-like jelly roll fold	GO:0006810:transport;GO:0009987:cellular process;GO:0005215:transporter activity;GO:0016020:membrane	K05391	CNGF; cyclic nucleotide gated channel, other eukaryote	#N/A	04626 Plant-pathogen interaction	Solyc03g098210.2.1
comp10036_c0_seq1	Solyc07g040740.2.1	Diacylglycerol acyltransferase (AHRD V1 **** Q9FUL6_PERFR)	PGSC0003DMP400055686	Diacylglycerol acylCoA acyltransferase	AT2G19450.1	membrane bound O-acyl transferase (MBOAT) family protein	#N/A	#N/A	#N/A	#N/A	#N/A	#N/A	#N/A	#N/A	#N/A	#N/A	#N/A
comp10037_c0_seq1	Solyc07g053350.2.1	Os06g0207500 protein (Fragment) (AHRD V1 ***- Q0DDQ9_ORYSJ)	PGSC0003DMP400035490	Conserved gene of unknown function	AT2G42570.1	TRICHOME BIREFRINGENCE-LIKE 39	#N/A	#N/A	#N/A	#N/A	#N/A	#N/A	#N/A	#N/A	#N/A	#N/A	Solyc07g053350.2.1
comp10038_c0_seq1	Solyc08g078630.2.1	Unknown Protein (AHRD V1)	PGSC0003DMP400021072	Conserved gene of unknown function	AT5G18250.1	unknown protein; FUNCTIONS IN: molecular_function unknown; INVOLVED IN: biological_process unknown; LOCATED IN: mitochondrion; EXPRESSED IN: 23 plant structures; EXPRESSED DURING: 13 growth stages; BEST Arabidopsis thaliana protein match is: unknown protein (TAIR:AT3G04040.1); Has 1807 Blast hits to 1807 proteins in 277 species: Archae - 0; Bacteria - 0; Metazoa - 736; Fungi - 347; Plants - 385; …	#N/A	#N/A	#N/A	#N/A	#N/A	#N/A	#N/A	#N/A	#N/A	#N/A	Solyc08g078630.2.1
comp10039_c0_seq1	#N/A	#N/A	#N/A	#N/A	#N/A	#N/A	#N/A	#N/A	#N/A	#N/A	#N/A	#N/A	#N/A	#N/A	#N/A	#N/A	#N/A
comp1004_c0_seq1	Solyc10g009150.2.1	Organ-specific protein S2 (AHRD V1 ***- OSS2_PEA)	PGSC0003DMP400034732	Specific tissue protein 2	#N/A	#N/A	#N/A	#N/A	#N/A	#N/A	IPR024489:Organ specific protein	#N/A	#N/A	#N/A	#N/A	#N/A	#N/A
comp10040_c0_seq1	Solyc01g103110.2.1	Unknown Protein (AHRD V1)	PGSC0003DMP400043104	Conserved gene of unknown function	AT2G23390.1	CONTAINS InterPro DOMAIN/s: Protein of unknown function DUF482 (InterPro:IPR007434), Acyl-CoA N-acyltransferase (InterPro:IPR016181); Has 2165 Blast hits to 2163 proteins in 543 species: Archae - 0; Bacteria - 1044; Metazoa - 0; Fungi - 0; Plants - 33; Viruses - 0; Other Eukaryotes - 1088 (source: NCBI BLink).	#N/A	#N/A	#N/A	#N/A	IPR016181:Acyl-CoA N-acyltransferase;IPR007434:Protein of unknown function DUF482	#N/A	#N/A	#N/A	#N/A	#N/A	#N/A
comp10040_c0_seq2	Solyc01g103110.2.1	Unknown Protein (AHRD V1)	PGSC0003DMP400043104	Conserved gene of unknown function	AT2G23390.1	CONTAINS InterPro DOMAIN/s: Protein of unknown function DUF482 (InterPro:IPR007434), Acyl-CoA N-acyltransferase (InterPro:IPR016181); Has 2165 Blast hits to 2163 proteins in 543 species: Archae - 0; Bacteria - 1044; Metazoa - 0; Fungi - 0; Plants - 33; Viruses - 0; Other Eukaryotes - 1088 (source: NCBI BLink).	#N/A	#N/A	#N/A	#N/A	IPR016181:Acyl-CoA N-acyltransferase;IPR007434:Protein of unknown function DUF482	#N/A	K09919	K09919; hypothetical protein	#N/A	#N/A	Solyc01g103110.2.1
comp10041_c0_seq1	Solyc04g064820.2.1	Vacuolar protein-sorting protein 45 (AHRD V1 ***- B6UDC0_MAIZE)	PGSC0003DMP400025853	ATSLY1	AT1G77140.1	vacuolar protein sorting 45	#N/A	#N/A	#N/A	#N/A	IPR001619:Sec1-like protein	GO:0006810:transport;GO:0009987:cellular process	K12479	VPS45; vacuolar protein sorting-associated protein 45	#N/A	04144 Endocytosis	Solyc04g064820.2.1
comp10042_c0_seq1	Solyc06g073340.2.1	Ariadne-like ubiquitin ligase (AHRD V1 **-* D3AZ84_POLPA)	PGSC0003DMP400046902	E3 ubiquitin-protein ligase ARI7	AT2G31510.1	IBR domain-containing protein	#N/A	#N/A	#N/A	#N/A	IPR013083:Zinc finger, RING/FYVE/PHD-type;IPR001841:Zinc finger, RING-type;IPR018957:Zinc finger, C3HC4 RING-type	GO:0005488:binding;GO:0005515:protein binding	#N/A	#N/A	#N/A	#N/A	#N/A
comp10043_c0_seq1	Solyc05g007090.2.1	Zinc knuckle (CCHC-type) family protein (AHRD V1 ***- D7LZZ1_ARALY)	PGSC0003DMP400030820	Zinc knuckle (CCHC-type) family protein	AT5G20220.2	zinc knuckle (CCHC-type) family protein	#N/A	#N/A	#N/A	#N/A	#N/A	#N/A	#N/A	#N/A	#N/A	#N/A	Solyc05g007090.2.1
comp10045_c0_seq1	Solyc12g009620.1.1	CUE domain containing protein (AHRD V1 ***- B6TIC6_MAIZE)	PGSC0003DMP400005243	CUE domain containing protein	AT5G32440.3	Ubiquitin system component Cue protein	#N/A	#N/A	#N/A	#N/A	IPR009060:UBA-like;IPR003892:Ubiquitin system component Cue	GO:0005515:protein binding	#N/A	#N/A	#N/A	#N/A	Solyc12g009620.1.1
comp10046_c0_seq1	Solyc06g076100.2.1	Protein phosphatase 2C containing protein (AHRD V1 *-*- B6T998_MAIZE)	PGSC0003DMP400052927	Protein phosphatase 2C 4	AT1G07630.1	pol-like 5	#N/A	#N/A	#N/A	#N/A	#N/A	#N/A	#N/A	#N/A	#N/A	#N/A	Solyc06g076100.2.1
comp10047_c0_seq1	Solyc10g085870.1.1	UDP-glucosyltransferase family 1 protein (AHRD V1 ***- C6KI43_CITSI)	PGSC0003DMP400029912	Flavonoid glucoyltransferase UGT73E2	AT2G36780.1	UDP-Glycosyltransferase superfamily protein	#N/A	#N/A	#N/A	#N/A	IPR002213:UDP-glucuronosyl/UDP-glucosyltransferase	GO:0008152:metabolic process	#N/A	#N/A	#N/A	#N/A	Solyc10g085870.1.1
comp10047_c0_seq2	Solyc10g085880.1.1	UDP-glucosyltransferase family 1 protein (AHRD V1 ***- C6KI43_CITSI)	PGSC0003DMP400030744	Flavonoid glucoyltransferase UGT73E2	AT2G36800.1	don-glucosyltransferase 1	#N/A	#N/A	#N/A	#N/A	IPR002213:UDP-glucuronosyl/UDP-glucosyltransferase	GO:0008152:metabolic process	#N/A	#N/A	#N/A	#N/A	Solyc10g085880.1.1
comp10048_c0_seq1	Solyc04g057890.2.1	Ganglioside-induced differentiation-associated protein 1 (AHRD V1 **-- Q78AN2_DANRE)	PGSC0003DMP400043929	Ganglioside-induced differentiation-associated protein 1, 2 gdap	AT1G77290.2	Glutathione S-transferase family protein	#N/A	#N/A	#N/A	#N/A	IPR012336:Thioredoxin-like fold;IPR017933:Glutathione S-transferase/chloride channel, C-terminal;IPR010987:Glutathione S-transferase, C-terminal-like;IPR004045:Glutathione S-transferase, N-terminal	GO:0005515:protein binding	#N/A	#N/A	#N/A	#N/A	Solyc04g057890.2.1
comp10049_c0_seq1	Solyc04g078480.2.1	DNA-directed RNA polymerase (Fragment) (AHRD V1 *-*- D7UBN7_VITVI)	PGSC0003DMP400014069	DCL protein	AT3G46630.1	Protein of unknown function (DUF3223)	#N/A	#N/A	#N/A	#N/A	IPR021602:Protein of unknown function DUF3223;IPR015801:Copper amine oxidase, N2/N3-terminal	GO:0008152:metabolic process;GO:0005488:binding	#N/A	#N/A	#N/A	#N/A	Solyc04g078480.2.1
comp1005_c0_seq1	Solyc01g105070.2.1	Peroxidase (AHRD V1 **** Q43499_SOLLC)	PGSC0003DMP400022299	Cationic peroxidase	AT5G39580.1	Peroxidase superfamily protein	#N/A	#N/A	#N/A	#N/A	IPR019793:Peroxidases heam-ligand binding site;IPR010255:Haem peroxidase;IPR000823:Plant peroxidase;IPR002016:Haem peroxidase, plant/fungal/bacterial;IPR019794:Peroxidase, active site	GO:0008152:metabolic process;GO:0003824:catalytic activity;GO:0005488:binding;GO:0006950:response to stress	K00430	E1.11.1.7; peroxidase	1.11.1.7	00680 Methane metabolism;00360 Phenylalanine metabolism;00940 Phenylpropanoid biosynthesis	Solyc01g105070.2.1
comp10050_c0_seq1	#N/A	#N/A	#N/A	#N/A	#N/A	#N/A	#N/A	#N/A	emb|CU179634.6|	S.lycopersicum DNA sequence from clone SL_MboI-59M16 on chromosome 4, complete sequence	#N/A	#N/A	#N/A	#N/A	#N/A	#N/A	#N/A
comp10051_c0_seq1	#N/A	#N/A	#N/A	#N/A	#N/A	#N/A	#N/A	#N/A	#N/A	#N/A	#N/A	#N/A	#N/A	#N/A	#N/A	#N/A	#N/A
comp10052_c0_seq1	Solyc06g051210.2.1	Bromodomain-containing protein (AHRD V1 ***- B9R8P3_RICCO)	PGSC0003DMP400027438	Bromodomain-containing protein	AT1G20670.1	DNA-binding bromodomain-containing protein	#N/A	#N/A	#N/A	#N/A	#N/A	#N/A	#N/A	#N/A	#N/A	#N/A	Solyc06g051210.2.1
comp10053_c0_seq1	Solyc11g039740.1.1	Unknown Protein (AHRD V1)	PGSC0003DMP400059801	AT14A	AT4G34320.1	Protein of unknown function (DUF677)	#N/A	#N/A	#N/A	#N/A	IPR007749:Protein of unknown function DUF677	#N/A	#N/A	#N/A	#N/A	#N/A	Solyc11g039740.1.1
comp10054_c1_seq1	Solyc01g108510.2.1	Nodulation protein H (AHRD V1 ***- NOH4_RHIME)	PGSC0003DMP400014493	Conserved gene of unknown function	AT2G15730.1	P-loop containing nucleoside triphosphate hydrolases superfamily protein	#N/A	#N/A	#N/A	#N/A	#N/A	#N/A	#N/A	#N/A	#N/A	#N/A	#N/A
comp10055_c0_seq1	Solyc08g006950.2.1	AT-hook motif nuclear localized protein 2 (AHRD V1 ***- A1A6F0_ORYSJ)	PGSC0003DMP400035618	DNA binding protein	AT5G46640.1	AT hook motif DNA-binding family protein	#N/A	#N/A	#N/A	#N/A	IPR017956:AT hook, DNA-binding motif;IPR005175:Domain of unknown function DUF296	GO:0003677:DNA binding	#N/A	#N/A	#N/A	#N/A	Solyc08g006950.2.1
comp10056_c0_seq1	Solyc08g008340.2.1	Nucleoside diphosphate kinase (AHRD V1 ***- D5ILC3_SOLTU)	PGSC0003DMP400010267	Nucleoside diphosphate kinase	AT4G23895.3	Pleckstrin homology (PH) domain-containing protein	#N/A	#N/A	#N/A	#N/A	IPR001564:Nucleoside diphosphate kinase;IPR023005:Nucleoside diphosphate kinase, active site	GO:0009058:biosynthetic process;GO:0016301:kinase activity;GO:0006139:nucleobase, nucleoside, nucleotide and nucleic acid metabolic process;GO:0000166:nucleotide binding	K00940	E2.7.4.6, ndk; nucleoside-diphosphate kinase	2.7.4.6	00230 Purine metabolism;00240 Pyrimidine metabolism	Solyc08g008340.2.1
comp10057_c0_seq1	Solyc02g080410.2.1	class I heat shock protein (AHRD V1 ***- Q69BI7_CARPA)	PGSC0003DMP400028796	15.4 kDa class V heat shock protein	AT4G21870.1	HSP20-like chaperones superfamily protein	#N/A	#N/A	#N/A	#N/A	IPR002068:Heat shock protein Hsp20;IPR008978:HSP20-like chaperone	#N/A	#N/A	#N/A	#N/A	#N/A	Solyc02g080410.2.1
comp10058_c0_seq1	Solyc03g051900.2.1	30S ribosomal protein S1 (AHRD V1 *--- RS1_CHLPN)	PGSC0003DMP400015189	Programmed cell death protein	AT3G11964.1	RNA binding;RNA binding	#N/A	#N/A	#N/A	#N/A	#N/A	#N/A	K14792	RRP5, PDCD11; rRNA biogenesis protein RRP5	#N/A	#N/A	Solyc03g051900.2.1
comp10059_c0_seq1	Solyc02g065180.2.1	Genomic DNA chromosome 5 P1 clone MUD21 (AHRD V1 **-- Q9FKY8_ARATH)	PGSC0003DMP400017837	Conserved gene of unknown function	AT5G66930.2	unknown protein; CONTAINS InterPro DOMAIN/s: Protein of unknown function DUF1649 (InterPro:IPR012445); Has 251 Blast hits to 251 proteins in 113 species: Archae - 0; Bacteria - 0; Metazoa - 91; Fungi - 85; Plants - 58; Viruses - 0; Other Eukaryotes - 17 (source: NCBI BLink).	#N/A	#N/A	#N/A	#N/A	IPR012445:Autophagy-related protein 1010	#N/A	#N/A	#N/A	#N/A	#N/A	Solyc02g065180.2.1
comp1006_c0_seq1	Solyc06g071230.2.1	MYB transcription factor (AHRD V1 **** A1DR86_CATRO)	PGSC0003DMP400055764	DNA binding protein	AT1G19000.2	Homeodomain-like superfamily protein	#N/A	#N/A	#N/A	#N/A	#N/A	#N/A	#N/A	#N/A	#N/A	#N/A	Solyc06g071230.2.1
comp10062_c0_seq1	#N/A	#N/A	#N/A	#N/A	#N/A	#N/A	#N/A	#N/A	#N/A	#N/A	#N/A	#N/A	#N/A	#N/A	#N/A	#N/A	#N/A
comp10062_c0_seq2	#N/A	#N/A	#N/A	#N/A	#N/A	#N/A	#N/A	#N/A	#N/A	#N/A	#N/A	#N/A	#N/A	#N/A	#N/A	#N/A	#N/A
comp10062_c0_seq3	#N/A	#N/A	#N/A	#N/A	#N/A	#N/A	#N/A	#N/A	gb|GU906235.1|	Solanum tuberosum clone BAC BA66C3 sequence	#N/A	#N/A	#N/A	#N/A	#N/A	#N/A	#N/A
comp10062_c0_seq4	#N/A	#N/A	#N/A	#N/A	#N/A	#N/A	#N/A	#N/A	#N/A	#N/A	#N/A	#N/A	#N/A	#N/A	#N/A	#N/A	#N/A
comp10063_c0_seq1	Solyc03g113920.2.1	Calmodulin-binding protein (AHRD V1 **** D7MMC2_ARALY)	PGSC0003DMP400042325	Calmodulin binding protein	AT5G62570.2	Calmodulin binding protein-like	#N/A	#N/A	#N/A	#N/A	IPR012416:Calmodulin binding protein-like	#N/A	#N/A	#N/A	#N/A	#N/A	Solyc03g113920.2.1
comp10064_c0_seq1	Solyc08g082250.2.1	Endoglucanase 1 (AHRD V1 ***- B6U0J0_MAIZE)	PGSC0003DMP400021750	Endo-beta-1,4-D-glucanase	AT1G64390.1	glycosyl hydrolase 9C2	#N/A	#N/A	#N/A	#N/A	IPR012341:Six-hairpin glycosidase;IPR008928:Six-hairpin glycosidase-like;IPR001701:Glycoside hydrolase, family 9	GO:0003824:catalytic activity;GO:0005975:carbohydrate metabolic process	#N/A	#N/A	#N/A	#N/A	Solyc12g055970.1.1
comp10065_c0_seq1	Solyc03g033330.2.1	RING finger protein 44 (AHRD V1 *-*- RNF44_MOUSE)	PGSC0003DMP400039044	RING-H2 finger protein ATL4M	AT4G35840.1	RING/U-box superfamily protein	#N/A	#N/A	#N/A	#N/A	#N/A	#N/A	#N/A	#N/A	#N/A	#N/A	Solyc03g033330.2.1
comp10066_c0_seq1	Solyc10g055450.1.1	Ubiquitin-protein ligase 4 (AHRD V1 *-*- D7M7X1_ARALY)	PGSC0003DMP400021157	KAK (KAKTUS) isoform 1	AT4G38600.1	HEAT repeat ;HECT-domain (ubiquitin-transferase)	#N/A	#N/A	#N/A	#N/A	IPR016024:Armadillo-type fold;IPR011989:Armadillo-like helical	GO:0005488:binding	#N/A	#N/A	#N/A	#N/A	#N/A
comp10067_c0_seq1	Solyc09g091570.2.1	Ubiquinone biosynthesis hydroxylase UbiH/UbiF/VisC/COQ6 family (AHRD V1 ***- D8KAW7_9GAMM)	PGSC0003DMP400051598	Monoxygenase	AT3G24200.1	FAD/NAD(P)-binding oxidoreductase family protein	#N/A	#N/A	#N/A	#N/A	IPR010971:Ubiquinone biosynthesis hydroxylase, UbiH/UbiF/VisC/COQ6;IPR002938:Monooxygenase, FAD-binding;IPR018168:Ubiquinone biosynthesis hydroxylase, UbiH/UbiF/VisC/COQ6, conserved site;IPR000689:Ubiquinone biosynthesis monooxygenase, COQ6-type;IPR003042:Aromatic-ring hydroxylase-like	GO:0008152:metabolic process;GO:0009058:biosynthetic process;GO:0003824:catalytic activity;GO:0009987:cellular process;GO:0000166:nucleotide binding	K06126	COQ6; ubiquinone biosynthesis monooxygenase Coq6	1.14.13.-	00130 Ubiquinone and other terpenoid-quinone biosynthesis	Solyc09g091570.2.1
comp10068_c0_seq1	#N/A	#N/A	PGSC0003DMP400022521	Conserved gene of unknown function	AT3G57320.1	unknown protein; Has 30 Blast hits to 30 proteins in 13 species: Archae - 0; Bacteria - 0; Metazoa - 2; Fungi - 0; Plants - 28; Viruses - 0; Other Eukaryotes - 0 (source: NCBI BLink).	#N/A	#N/A	#N/A	#N/A	#N/A	#N/A	#N/A	#N/A	#N/A	#N/A	#N/A
comp10069_c0_seq1	Solyc10g081320.1.1	MYB transcription factor (AHRD V1 *--* Q9C5P9_ARATH)	PGSC0003DMP400048854	MYB domain class transcription factor	AT1G69560.1	myb domain protein 105	#N/A	#N/A	#N/A	#N/A	IPR015495:Myb transcription factor;IPR001005:SANT/Myb domain;IPR017930:Myb domain, DNA-binding;IPR009057:Homeodomain-like	GO:0003677:DNA binding;GO:0005515:protein binding	K09422	MYBP; myb proto-oncogene protein, plant	#N/A	#N/A	Solyc10g081320.1.1
comp1007_c0_seq1	Solyc08g079700.1.1	Zinc finger A20 and AN1 domain-containing stress-associated protein 7 (AHRD V1 ***- SAP7_ARATH)	PGSC0003DMP400007027	Stress-associated protein 6	AT1G12440.2	A20/AN1-like zinc finger family protein	#N/A	#N/A	#N/A	#N/A	IPR000058:Zinc finger, AN1-type;IPR002653:Zinc finger, A20-type	GO:0003677:DNA binding;GO:0005488:binding	#N/A	#N/A	#N/A	#N/A	Solyc08g079700.1.1
comp10070_c0_seq1	Solyc08g078560.2.1	Unknown Protein (AHRD V1)	PGSC0003DMP400008535	Conserved gene of unknown function	AT4G17310.1	unknown protein; LOCATED IN: chloroplast; EXPRESSED IN: 9 plant structures; EXPRESSED DURING: LP.04 four leaves visible, 4 anthesis, petal differentiation and expansion stage; BEST Arabidopsis thaliana protein match is: unknown protein (TAIR:AT5G47455.7); Has 164 Blast hits to 164 proteins in 12 species: Archae - 0; Bacteria - 0; Metazoa - 0; Fungi - 0; Plants - 164; Viruses - 0; Other Eukaryotes…	#N/A	#N/A	#N/A	#N/A	#N/A	#N/A	#N/A	#N/A	#N/A	#N/A	Solyc08g078560.2.1
comp10071_c0_seq1	Solyc09g009120.2.1	mRNA cleavage factor complex component Pcf11 (AHRD V1 *--- C5JVP7_AJEDS)	PGSC0003DMP400004878	Conserved gene of unknown function	AT4G04885.1	PCF11P-similar protein 4	#N/A	#N/A	#N/A	#N/A	#N/A	#N/A	#N/A	#N/A	#N/A	#N/A	#N/A
comp10072_c0_seq1	Solyc08g067920.2.1	Nucleic acid binding protein (AHRD V1 *--- D7M9R5_ARALY)	PGSC0003DMP400025519	Nucleic acid binding	AT4G32620.1	Enhancer of polycomb-like transcription factor protein	#N/A	#N/A	#N/A	#N/A	IPR019542:Enhancer of polycomb-like, N-terminal;IPR002999:Tudor domain	#N/A	#N/A	#N/A	#N/A	#N/A	Solyc08g067920.2.1
comp10073_c0_seq1	Solyc01g087670.2.1	Guanine nucleotide-binding protein G(I)/G(S)/G(T) subunit beta-1 (AHRD V1 *--* GBB1_DANRE)	PGSC0003DMP400011997	WD-repeat protein	AT4G04940.1	transducin family protein / WD-40 repeat family protein	#N/A	#N/A	#N/A	#N/A	IPR015943:WD40/YVTN repeat-like-containing domain;IPR007319:Small-subunit processome, Utp21;IPR017986:WD40-repeat-containing domain;IPR001680:WD40 repeat;IPR019775:WD40 repeat, conserved site	GO:0005622:intracellular;GO:0005515:protein binding;GO:0006139:nucleobase, nucleoside, nucleotide and nucleic acid metabolic process	K14554	UTP21, WDR36; U3 small nucleolar RNA-associated protein 21	#N/A	03008 Ribosome biogenesis in eukaryotes	Solyc01g087670.2.1
comp10074_c0_seq1	Solyc05g052960.2.1	BTB/POZ domain containing protein expressed (AHRD V1 ***- Q10C73_ORYSJ)	PGSC0003DMP400047267	Speckle-type POZ protein	AT2G39760.2	BTB/POZ/MATH-domains containing protein	#N/A	#N/A	#N/A	#N/A	IPR011333:BTB/POZ fold;IPR013322:TRAF-type;IPR002083:MATH;IPR000210:BTB/POZ-like;IPR013069:BTB/POZ;IPR008974:TRAF-like	GO:0005515:protein binding	K10523	SPOP; speckle-type POZ protein	#N/A	#N/A	#N/A
comp10074_c0_seq2	Solyc05g052960.2.1	BTB/POZ domain containing protein expressed (AHRD V1 ***- Q10C73_ORYSJ)	PGSC0003DMP400047267	Speckle-type POZ protein	AT2G39760.1	BTB/POZ/MATH-domains containing protein	#N/A	#N/A	#N/A	#N/A	#N/A	#N/A	K10523	SPOP; speckle-type POZ protein	#N/A	#N/A	Solyc05g052960.2.1
comp10076_c0_seq1	Solyc07g007390.2.1	At1g62390-like protein (Fragment) (AHRD V1 *--- C0JCT9_9BRAS)	PGSC0003DMP400053509	Heat shock protein 70 (HSP70)-interacting protein	AT4G32070.1	Octicosapeptide/Phox/Bem1p (PB1) domain-containing protein / tetratricopeptide repeat (TPR)-containing protein	#N/A	#N/A	#N/A	#N/A	IPR013105:Tetratricopeptide TPR2;IPR013026:Tetratricopeptide repeat-containing domain;IPR011990:Tetratricopeptide-like helical;IPR019734:Tetratricopeptide repeat;IPR000270:Phox/Bem1p	GO:0005515:protein binding	#N/A	#N/A	#N/A	#N/A	Solyc07g007390.2.1
comp10077_c0_seq1	Solyc01g094070.2.1	Dihydroflavonol 4-reductase family (AHRD V1 **** D7LCI9_ARALY)	PGSC0003DMP400012427	Cinnamoyl-CoA reductase	AT2G45400.1	NAD(P)-binding Rossmann-fold superfamily protein	#N/A	#N/A	#N/A	#N/A	#N/A	#N/A	#N/A	#N/A	#N/A	#N/A	#N/A
comp10077_c0_seq2	Solyc01g094070.2.1	Dihydroflavonol 4-reductase family (AHRD V1 **** D7LCI9_ARALY)	PGSC0003DMP400012427	Cinnamoyl-CoA reductase	AT2G45400.1	NAD(P)-binding Rossmann-fold superfamily protein	#N/A	#N/A	#N/A	#N/A	#N/A	#N/A	#N/A	#N/A	#N/A	#N/A	Solyc05g051010.2.1
comp10078_c0_seq1	Solyc06g007480.2.1	INO80 complex subunit (AHRD V1 *-*- A6ZQQ6_YEAS7)	PGSC0003DMP400035711	Conserved gene of unknown function	AT4G38495.1	CONTAINS InterPro DOMAIN/s: YL1 nuclear, C-terminal (InterPro:IPR013272); Has 279 Blast hits to 279 proteins in 147 species: Archae - 0; Bacteria - 0; Metazoa - 94; Fungi - 133; Plants - 35; Viruses - 0; Other Eukaryotes - 17 (source: NCBI BLink).	#N/A	#N/A	#N/A	#N/A	IPR013272:YL1 nuclear, C-terminal	#N/A	K11667	INO80C, IES6; INO80 complex subunit C	#N/A	#N/A	#N/A
comp10078_c0_seq2	Solyc06g007480.2.1	INO80 complex subunit (AHRD V1 *-*- A6ZQQ6_YEAS7)	PGSC0003DMP400035711	Conserved gene of unknown function	AT4G38495.1	CONTAINS InterPro DOMAIN/s: YL1 nuclear, C-terminal (InterPro:IPR013272); Has 279 Blast hits to 279 proteins in 147 species: Archae - 0; Bacteria - 0; Metazoa - 94; Fungi - 133; Plants - 35; Viruses - 0; Other Eukaryotes - 17 (source: NCBI BLink).	#N/A	#N/A	#N/A	#N/A	IPR013272:YL1 nuclear, C-terminal	#N/A	K11667	INO80C, IES6; INO80 complex subunit C	#N/A	#N/A	#N/A
comp10078_c0_seq3	Solyc06g007480.2.1	INO80 complex subunit (AHRD V1 *-*- A6ZQQ6_YEAS7)	PGSC0003DMP400035711	Conserved gene of unknown function	AT4G38495.1	CONTAINS InterPro DOMAIN/s: YL1 nuclear, C-terminal (InterPro:IPR013272); Has 279 Blast hits to 279 proteins in 147 species: Archae - 0; Bacteria - 0; Metazoa - 94; Fungi - 133; Plants - 35; Viruses - 0; Other Eukaryotes - 17 (source: NCBI BLink).	#N/A	#N/A	#N/A	#N/A	IPR013272:YL1 nuclear, C-terminal	#N/A	K11667	INO80C, IES6; INO80 complex subunit C	#N/A	#N/A	Solyc06g007480.2.1
comp10079_c0_seq1	Solyc06g073560.2.1	Isovaleryl-CoA dehydrogenase (AHRD V1 **** Q0MX57_BETVU)	PGSC0003DMP400046695	Isovaleryl-CoA dehydrogenase 1, mitochondrial	AT3G45300.1	isovaleryl-CoA-dehydrogenase	#N/A	#N/A	#N/A	#N/A	IPR006092:Acyl-CoA dehydrogenase, N-terminal;IPR013786:Acyl-CoA dehydrogenase/oxidase, N-terminal;IPR009100:Acyl-CoA dehydrogenase/oxidase;IPR009075:Acyl-CoA dehydrogenase/oxidase C-terminal;IPR006091:Acyl-CoA oxidase/dehydrogenase, central domain;IPR006090:Acyl-CoA oxidase/dehydrogenase, type 1;IPR006089:Acyl-CoA dehydrogenase, conserved site	GO:0008152:metabolic process;GO:0003824:catalytic activity;GO:0000166:nucleotide binding	K00253	IVD, ivd; isovaleryl-CoA dehydrogenase	1.3.8.4	00280 Valine, leucine and isoleucine degradation	#N/A
comp10079_c0_seq2	Solyc11g069180.1.1	Isovaleryl-CoA dehydrogenase (AHRD V1 ***- Q0MX57_BETVU)	PGSC0003DMP400014274	Isovaleryl-CoA dehydrogenase 2, mitochondrial	AT3G45300.1	isovaleryl-CoA-dehydrogenase	#N/A	#N/A	#N/A	#N/A	IPR006092:Acyl-CoA dehydrogenase, N-terminal;IPR013786:Acyl-CoA dehydrogenase/oxidase, N-terminal;IPR009100:Acyl-CoA dehydrogenase/oxidase;IPR009075:Acyl-CoA dehydrogenase/oxidase C-terminal;IPR006091:Acyl-CoA oxidase/dehydrogenase, central domain;IPR006090:Acyl-CoA oxidase/dehydrogenase, type 1;IPR006089:Acyl-CoA dehydrogenase, conserved site	GO:0008152:metabolic process;GO:0003824:catalytic activity;GO:0000166:nucleotide binding	K00253	IVD, ivd; isovaleryl-CoA dehydrogenase	1.3.8.4	00280 Valine, leucine and isoleucine degradation	Solyc11g069180.1.1
comp10079_c0_seq3	Solyc06g073560.2.1	Isovaleryl-CoA dehydrogenase (AHRD V1 **** Q0MX57_BETVU)	PGSC0003DMP400046695	Isovaleryl-CoA dehydrogenase 1, mitochondrial	AT3G45300.1	isovaleryl-CoA-dehydrogenase	#N/A	#N/A	#N/A	#N/A	IPR006092:Acyl-CoA dehydrogenase, N-terminal;IPR013786:Acyl-CoA dehydrogenase/oxidase, N-terminal;IPR009100:Acyl-CoA dehydrogenase/oxidase;IPR009075:Acyl-CoA dehydrogenase/oxidase C-terminal;IPR006091:Acyl-CoA oxidase/dehydrogenase, central domain;IPR006090:Acyl-CoA oxidase/dehydrogenase, type 1;IPR006089:Acyl-CoA dehydrogenase, conserved site	GO:0008152:metabolic process;GO:0003824:catalytic activity;GO:0000166:nucleotide binding	K00253	IVD, ivd; isovaleryl-CoA dehydrogenase	1.3.8.4	00280 Valine, leucine and isoleucine degradation	Solyc06g073560.2.1
comp10079_c0_seq4	Solyc11g069180.1.1	Isovaleryl-CoA dehydrogenase (AHRD V1 ***- Q0MX57_BETVU)	PGSC0003DMP400014274	Isovaleryl-CoA dehydrogenase 2, mitochondrial	AT3G45300.1	isovaleryl-CoA-dehydrogenase	#N/A	#N/A	#N/A	#N/A	IPR006092:Acyl-CoA dehydrogenase, N-terminal;IPR013786:Acyl-CoA dehydrogenase/oxidase, N-terminal;IPR009100:Acyl-CoA dehydrogenase/oxidase;IPR009075:Acyl-CoA dehydrogenase/oxidase C-terminal;IPR006091:Acyl-CoA oxidase/dehydrogenase, central domain;IPR006090:Acyl-CoA oxidase/dehydrogenase, type 1;IPR006089:Acyl-CoA dehydrogenase, conserved site	GO:0008152:metabolic process;GO:0003824:catalytic activity;GO:0000166:nucleotide binding	K00253	IVD, ivd; isovaleryl-CoA dehydrogenase	1.3.8.4	00280 Valine, leucine and isoleucine degradation	#N/A
comp1008_c0_seq1	Solyc02g065240.2.1	Hydrolase alpha/beta fold family protein (AHRD V1 **-- D7LG04_ARALY)	PGSC0003DMP400001464	Salicylic acid-binding protein 2	AT2G23620.1	methyl esterase 1	#N/A	#N/A	#N/A	#N/A	#N/A	#N/A	#N/A	#N/A	#N/A	#N/A	#N/A
comp1008_c0_seq2	Solyc02g065240.2.1	Hydrolase alpha/beta fold family protein (AHRD V1 **-- D7LG04_ARALY)	PGSC0003DMP400001464	Salicylic acid-binding protein 2	AT2G23620.1	methyl esterase 1	#N/A	#N/A	#N/A	#N/A	#N/A	#N/A	#N/A	#N/A	#N/A	#N/A	Solyc02g065240.2.1
comp10081_c0_seq1	Solyc09g031920.1.1	Harpin-induced 1 (AHRD V1 ***- Q1STP6_MEDTR)	PGSC0003DMP400036253	Harpin-induced 1	AT3G54200.1	Late embryogenesis abundant (LEA) hydroxyproline-rich glycoprotein family	#N/A	#N/A	#N/A	#N/A	IPR004864:Late embryogenesis abundant protein, LEA-14	#N/A	#N/A	#N/A	#N/A	#N/A	Solyc09g031920.1.1
comp10082_c0_seq1	Solyc11g018560.1.1	50S ribosomal protein L25 (AHRD V1 ***- D2LIE4_RHOVA)	PGSC0003DMP400001693	Ribosomal protein L25	AT4G23620.1	Ribosomal protein L25/Gln-tRNA synthetase, anti-codon-binding domain	#N/A	#N/A	#N/A	#N/A	#N/A	#N/A	K02897	RP-L25, rplY; large subunit ribosomal protein L25	#N/A	03010 Ribosome	Solyc11g018560.1.1
comp10083_c0_seq1	Solyc03g098010.2.1	Acid phosphatase (AHRD V1 **** B9XQU4_9BACT)	PGSC0003DMP400056201	Tartrate-resistant acid phosphatase type 5	AT3G17790.1	purple acid phosphatase 17	#N/A	#N/A	#N/A	#N/A	IPR004843:Metallophosphoesterase domain	GO:0016787:hydrolase activity	#N/A	#N/A	#N/A	#N/A	#N/A
comp10083_c0_seq2	Solyc03g098010.2.1	Acid phosphatase (AHRD V1 **** B9XQU4_9BACT)	PGSC0003DMP400056201	Tartrate-resistant acid phosphatase type 5	AT3G17790.1	purple acid phosphatase 17	#N/A	#N/A	#N/A	#N/A	IPR004843:Metallophosphoesterase domain;IPR024927:Acid phosphatase, type 5	GO:0016787:hydrolase activity	#N/A	#N/A	#N/A	#N/A	Solyc03g098010.2.1
comp10084_c0_seq1	Solyc01g067070.2.1	Mitochondrial deoxynucleotide carrier (AHRD V1 **** B4FIJ0_MAIZE)	PGSC0003DMP400059366	Mitochondrial deoxynucleotide carrier	AT5G48970.1	Mitochondrial substrate carrier family protein	#N/A	#N/A	#N/A	#N/A	#N/A	#N/A	K15108	SLC25A19, DNC, TPC1; solute carrier family 25 (mitochondrial thiamine pyrophosphate transporter), member 19	#N/A	#N/A	Solyc01g067070.2.1
comp10085_c0_seq1	Solyc05g013740.2.1	Coilin (AHRD V1 *-*- Q2TBP9_BOVIN)	PGSC0003DMP400043650	Conserved gene of unknown function	AT1G13030.1	sphere organelles protein-related	#N/A	#N/A	#N/A	#N/A	IPR024822:Coilin	#N/A	K13150	COIL, CLN80; coilin	#N/A	#N/A	#N/A
comp10086_c0_seq1	Solyc05g012100.2.1	Fructokinase-like protein 2 (AHRD V1 **-- D9IWP0_NICBE)	PGSC0003DMP400049215	Fructokinase 2	AT1G69200.1	fructokinase-like 2	#N/A	#N/A	#N/A	#N/A	IPR002173:Carbohydrate/puine kinase, PfkB, conserved site;IPR011611:Carbohydrate/purine kinase	#N/A	#N/A	#N/A	#N/A	#N/A	Solyc05g012100.2.1
comp10087_c0_seq1	Solyc09g009800.2.1	Transcription factor (Fragment) (AHRD V1 *-*- B5BRE0_ARATH)	PGSC0003DMP400015603	Transcription factor	AT1G17450.2	B-block binding subunit of TFIIIC	#N/A	#N/A	#N/A	#N/A	IPR011991:Winged helix-turn-helix transcription repressor DNA-binding;IPR007309:B-block binding subunit of TFIIIC	#N/A	#N/A	#N/A	#N/A	#N/A	Solyc09g009800.2.1
comp10088_c0_seq1	Solyc10g006830.2.1	B3 domain-containing protein Os07g0563300 (AHRD V1 ***- Y7633_ORYSJ)	PGSC0003DMP400043395	Transcription factor	AT2G30470.1	high-level expression of sugar-inducible gene 2	#N/A	#N/A	#N/A	#N/A	#N/A	#N/A	#N/A	#N/A	#N/A	#N/A	Solyc10g006830.2.1
comp10088_c0_seq2	Solyc02g079020.2.1	AP2 domain-containing transcription factor (AHRD V1 *--* B9HWL7_POPTR)	PGSC0003DMP400035159	Transcriptional factor B3	AT4G32010.1	HSI2-like 1	#N/A	#N/A	#N/A	#N/A	#N/A	#N/A	#N/A	#N/A	#N/A	#N/A	#N/A
comp10089_c0_seq1	Solyc02g089440.2.1	Glycosyltransferase (AHRD V1 **-- B9NC17_POPTR)	PGSC0003DMP400002508	Glycosyltransferase QUASIMODO1	AT3G02350.1	galacturonosyltransferase 9	#N/A	#N/A	#N/A	#N/A	IPR002495:Glycosyl transferase, family 8	#N/A	#N/A	#N/A	#N/A	#N/A	#N/A
comp10089_c0_seq2	Solyc02g089440.2.1	Glycosyltransferase (AHRD V1 **-- B9NC17_POPTR)	PGSC0003DMP400002508	Glycosyltransferase QUASIMODO1	AT3G02350.1	galacturonosyltransferase 9	#N/A	#N/A	#N/A	#N/A	IPR002495:Glycosyl transferase, family 8	#N/A	K13648	GAUT; alpha-1,4-galacturonosyltransferase	2.4.1.43	00500 Starch and sucrose metabolism;00520 Amino sugar and nucleotide sugar metabolism	Solyc02g089440.2.1
comp10089_c0_seq3	Solyc02g089440.2.1	Glycosyltransferase (AHRD V1 **-- B9NC17_POPTR)	PGSC0003DMP400002508	Glycosyltransferase QUASIMODO1	AT3G02350.1	galacturonosyltransferase 9	#N/A	#N/A	#N/A	#N/A	IPR002495:Glycosyl transferase, family 8	#N/A	K13648	GAUT; alpha-1,4-galacturonosyltransferase	2.4.1.43	00500 Starch and sucrose metabolism;00520 Amino sugar and nucleotide sugar metabolism	#N/A
comp10089_c0_seq4	Solyc02g089440.2.1	Glycosyltransferase (AHRD V1 **-- B9NC17_POPTR)	PGSC0003DMP400002508	Glycosyltransferase QUASIMODO1	AT3G02350.1	galacturonosyltransferase 9	#N/A	#N/A	#N/A	#N/A	IPR002495:Glycosyl transferase, family 8	#N/A	K13648	GAUT; alpha-1,4-galacturonosyltransferase	2.4.1.43	00500 Starch and sucrose metabolism;00520 Amino sugar and nucleotide sugar metabolism	#N/A
comp1009_c0_seq1	Solyc02g077590.1.1	Homeobox-leucine zipper-like protein (AHRD V1 *-*- Q3HRT1_PICGL)	PGSC0003DMP400055009	Homeobox-leucine zipper protein ATHB-52	AT5G53980.1	homeobox protein 52	#N/A	#N/A	#N/A	#N/A	#N/A	#N/A	#N/A	#N/A	#N/A	#N/A	Solyc02g077590.1.1
comp10090_c0_seq1	Solyc06g073420.2.1	Myo-inositol transporter 2 (AHRD V1 **** ITR2_SCHPO)	PGSC0003DMP400046894	Inositol transporter 1	AT2G43330.1	inositol transporter 1	#N/A	#N/A	#N/A	#N/A	IPR020846:Major facilitator superfamily domain;IPR005828:General substrate transporter;IPR003663:Sugar/inositol transporter;IPR016196:Major facilitator superfamily domain, general substrate transporter;IPR005829:Sugar transporter, conserved site	GO:0006810:transport;GO:0009987:cellular process;GO:0005215:transporter activity;GO:0016020:membrane	K08150	SLC2A13, ITR; MFS transporter, SP family, solute carrier family 2 (myo-inositol transporter), member 13	#N/A	#N/A	Solyc06g073420.2.1
comp10091_c0_seq1	Solyc03g115440.1.1	ARID/BRIGHT DNA-binding domain-containing protein/ELM2 domain-containing protein/Myb-like DNA-binding domain-containing protein (AHRD V1 *--- Q1PEA0_ARATH)	PGSC0003DMP400042477	ATP binding protein	#N/A	#N/A	#N/A	#N/A	#N/A	#N/A	#N/A	#N/A	#N/A	#N/A	#N/A	#N/A	#N/A
comp10092_c0_seq1	Solyc02g062420.2.1	Transmembrane protein 222 (Fragment) (AHRD V1 **-- Q5SSC2_HUMAN)	PGSC0003DMP400027194	Green ripe-like 2	AT3G51040.3	RTE1-homolog	#N/A	#N/A	#N/A	#N/A	IPR008496:Protein of unknown function DUF778	#N/A	#N/A	#N/A	#N/A	#N/A	Solyc02g062420.2.1
comp10093_c0_seq1	Solyc12g010050.1.1	DNA-3-methyladenine glycosylase I (AHRD V1 ***- B6U9I4_MAIZE)	PGSC0003DMP400013935	DNA-3-methyladenine glycosylase	AT5G57970.2	DNA glycosylase superfamily protein	#N/A	#N/A	#N/A	#N/A	IPR005019:Methyladenine glycosylase;IPR011257:DNA glycosylase	GO:0006259:DNA metabolic process;GO:0016787:hydrolase activity;GO:0006950:response to stress	#N/A	#N/A	#N/A	#N/A	#N/A
comp10093_c0_seq2	Solyc02g082120.2.1	DNA-3-methyladenine glycosylase I (AHRD V1 ***- B6TPB7_MAIZE)	PGSC0003DMP400024110	DNA-3-methyladenine glycosylase	AT5G44680.1	DNA glycosylase superfamily protein	#N/A	#N/A	#N/A	#N/A	#N/A	#N/A	#N/A	#N/A	#N/A	#N/A	Solyc02g082120.2.1
comp10093_c0_seq3	Solyc02g082120.2.1	DNA-3-methyladenine glycosylase I (AHRD V1 ***- B6TPB7_MAIZE)	PGSC0003DMP400024110	DNA-3-methyladenine glycosylase	AT5G44680.1	DNA glycosylase superfamily protein	#N/A	#N/A	#N/A	#N/A	#N/A	#N/A	#N/A	#N/A	#N/A	#N/A	#N/A
comp10093_c0_seq4	Solyc10g005210.2.1	DNA-3-methyladenine glycosylase I (AHRD V1 ***- B4FWT0_MAIZE)	PGSC0003DMP400019990	DNA-3-methyladenine glycosylase	AT5G44680.1	DNA glycosylase superfamily protein	#N/A	#N/A	#N/A	#N/A	#N/A	#N/A	#N/A	#N/A	#N/A	#N/A	#N/A
comp10093_c0_seq5	#N/A	#N/A	#N/A	#N/A	#N/A	#N/A	#N/A	#N/A	gb|AC226510.1|	Solanum lycopersicum chromosome 2 clone C02HBa0172H10, complete sequence	#N/A	#N/A	#N/A	#N/A	#N/A	#N/A	#N/A
comp10093_c0_seq6	Solyc02g082120.2.1	DNA-3-methyladenine glycosylase I (AHRD V1 ***- B6TPB7_MAIZE)	PGSC0003DMP400024110	DNA-3-methyladenine glycosylase	AT5G44680.1	DNA glycosylase superfamily protein	#N/A	#N/A	#N/A	#N/A	#N/A	#N/A	#N/A	#N/A	#N/A	#N/A	#N/A
comp10094_c0_seq1	Solyc06g065820.2.1	Ethylene-responsive transcription factor 7 (AHRD V1 *-** ERF83_ARATH)	PGSC0003DMP400045347	Ethylene response factor 1	AT5G25190.1	Integrase-type DNA-binding superfamily protein	#N/A	#N/A	#N/A	#N/A	IPR016177:DNA-binding, integrase-type;IPR001471:AP2/ERF domain	GO:0003677:DNA binding;GO:0003700:transcription factor activity	#N/A	#N/A	#N/A	#N/A	Solyc06g065820.2.1
comp10095_c0_seq1	Solyc02g062910.1.1	Pentatricopeptide repeat-containing protein (AHRD V1 ***- D7MBF2_ARALY)	PGSC0003DMP400027110	Pentatricopeptide repeat-containing protein, mitochondrial	AT4G36680.1	Tetratricopeptide repeat (TPR)-like superfamily protein	#N/A	#N/A	#N/A	#N/A	IPR011990:Tetratricopeptide-like helical;IPR002885:Pentatricopeptide repeat	GO:0005488:binding	#N/A	#N/A	#N/A	#N/A	Solyc02g062910.1.1
comp10096_c0_seq1	Solyc01g108290.2.1	SWIB/MDM2 domain containing protein (AHRD V1 ***- B6SZA4_MAIZE)	PGSC0003DMP400001450	SWIB/MDM2 domain containing protein	AT3G19080.1	SWIB complex BAF60b domain-containing protein	#N/A	#N/A	#N/A	#N/A	IPR003121:SWIB/MDM2 domain;IPR019835:SWIB domain	GO:0005515:protein binding	K15223	UAF30, SPP27; upstream activation factor subunit UAF30	#N/A	#N/A	Solyc02g065160.1.1
comp10097_c0_seq1	Solyc07g065010.2.1	Bactericidal permeability-increasing protein (AHRD V1 ***- Q4KTY6_ICTPU)	PGSC0003DMP400038434	Lipopolysaccharide-binding protein	AT1G04970.1	lipid-binding serum glycoprotein family protein	#N/A	#N/A	#N/A	#N/A	#N/A	#N/A	#N/A	#N/A	#N/A	#N/A	Solyc07g065010.2.1
comp10098_c0_seq1	Solyc09g091070.1.1	Malate dehydrogenase (AHRD V1 **** O48906_MEDSA)	PGSC0003DMP400020545	NAD-malate dehydrogenase	AT3G47520.1	malate dehydrogenase	#N/A	#N/A	#N/A	#N/A	IPR015955:Lactate dehydrogenase/glycoside hydrolase, family 4, C-terminal;IPR022383:Lactate/malate dehydrogenase, C-terminal;IPR016040:NAD(P)-binding domain;IPR010097:Malate dehydrogenase, type 1;IPR001252:Malate dehydrogenase, active site	GO:0008152:metabolic process;GO:0003824:catalytic activity;GO:0009987:cellular process;GO:0005975:carbohydrate metabolic process;GO:0000166:nucleotide binding	#N/A	#N/A	#N/A	#N/A	Solyc09g091070.1.1
comp10099_c0_seq1	#N/A	#N/A	#N/A	#N/A	#N/A	#N/A	#N/A	#N/A	#N/A	#N/A	#N/A	#N/A	#N/A	#N/A	#N/A	#N/A	#N/A
comp101_c0_seq1	Solyc07g044860.2.1	Oxygen-evolving enhancer protein 2, chloroplastic (AHRD V1 ***- PSBP_SOLLC)	PGSC0003DMP400001760	Oxygen-evolving enhancer protein 2, chloroplastic	AT1G06680.1	photosystem II subunit P-1	#N/A	#N/A	#N/A	#N/A	IPR016124:Mog1/PsbP/DUF1795, alpha/beta/alpha sandwich;IPR002683:Photosystem II PsbP, oxygen evolving complex;IPR016123:Mog1/PsbP, alpha/beta/alpha sandwich	GO:0015979:photosynthesis;GO:0009579:thylakoid;GO:0005488:binding;GO:0016020:membrane	K02717	psbP; photosystem II oxygen-evolving enhancer protein 2	#N/A	00195 Photosynthesis	Solyc07g044860.2.1
comp1010_c0_seq1	Solyc04g076190.1.1	Aspartic proteinase nepenthesin-1 (AHRD V1 **-- B6TDX6_MAIZE)	PGSC0003DMP400059998	Aspartic proteinase nepenthesin-1	AT1G09750.1	Eukaryotic aspartyl protease family protein	#N/A	#N/A	#N/A	#N/A	IPR001461:Peptidase A1;IPR009007:Peptidase aspartic, catalytic;IPR021109:Peptidase aspartic	GO:0019538:protein metabolic process;GO:0016787:hydrolase activity;GO:0009056:catabolic process	#N/A	#N/A	#N/A	#N/A	Solyc04g076190.1.1
comp10101_c0_seq1	Solyc07g007700.1.1	Isoprenylcysteine carboxyl methyltransferase (AHRD V1 *-*- B3QS90_CHLT3)	PGSC0003DMP400053484	Protein-s-isoprenylcysteine O-methyltransferase	AT5G59500.1	protein C-terminal S-isoprenylcysteine carboxyl O-methyltransferases	#N/A	#N/A	#N/A	#N/A	IPR007318:Phospholipid methyltransferase	#N/A	#N/A	#N/A	#N/A	#N/A	#N/A
comp10101_c0_seq2	Solyc07g007700.1.1	Isoprenylcysteine carboxyl methyltransferase (AHRD V1 *-*- B3QS90_CHLT3)	PGSC0003DMP400053484	Protein-s-isoprenylcysteine O-methyltransferase	AT5G59500.1	protein C-terminal S-isoprenylcysteine carboxyl O-methyltransferases	#N/A	#N/A	#N/A	#N/A	IPR007318:Phospholipid methyltransferase	#N/A	#N/A	#N/A	#N/A	#N/A	Solyc07g007700.1.1
comp10101_c0_seq3	Solyc06g005600.2.1	Unknown Protein (AHRD V1)	PGSC0003DMP400003846	Conserved gene of unknown function	AT5G59460.1	scarecrow-like transcription factor 11 (SCL11)	#N/A	#N/A	#N/A	#N/A	IPR019324:M-phase phosphoprotein 6	#N/A	K12593	MPHOSPH6, MPP6; M-phase phosphoprotein 6, animal type	#N/A	03018 RNA degradation	Solyc06g005600.2.1
comp10101_c0_seq4	Solyc06g005600.2.1	Unknown Protein (AHRD V1)	PGSC0003DMP400003846	Conserved gene of unknown function	AT5G59460.1	scarecrow-like transcription factor 11 (SCL11)	#N/A	#N/A	#N/A	#N/A	IPR019324:M-phase phosphoprotein 6	#N/A	K12593	MPHOSPH6, MPP6; M-phase phosphoprotein 6, animal type	#N/A	03018 RNA degradation	#N/A
comp10102_c0_seq1	#N/A	#N/A	PGSC0003DMP400025688	Conserved gene of unknown function	#N/A	#N/A	#N/A	#N/A	#N/A	#N/A	#N/A	#N/A	#N/A	#N/A	#N/A	#N/A	#N/A
comp10103_c0_seq1	Solyc01g104480.2.1	Unknown Protein (AHRD V1)	PGSC0003DMP400041147	Conserved gene of unknown function	AT1G36990.1	unknown protein; LOCATED IN: chloroplast; EXPRESSED IN: 24 plant structures; EXPRESSED DURING: 14 growth stages; BEST Arabidopsis thaliana protein match is: unknown protein (TAIR:AT4G08510.1); Has 5029 Blast hits to 1779 proteins in 339 species: Archae - 2; Bacteria - 1372; Metazoa - 990; Fungi - 933; Plants - 111; Viruses - 28; Other Eukaryotes - 1593 (source: NCBI BLink).	#N/A	#N/A	#N/A	#N/A	#N/A	#N/A	#N/A	#N/A	#N/A	#N/A	#N/A
comp10103_c0_seq2	Solyc01g104480.2.1	Unknown Protein (AHRD V1)	PGSC0003DMP400041147	Conserved gene of unknown function	AT1G36990.1	unknown protein; LOCATED IN: chloroplast; EXPRESSED IN: 24 plant structures; EXPRESSED DURING: 14 growth stages; BEST Arabidopsis thaliana protein match is: unknown protein (TAIR:AT4G08510.1); Has 5029 Blast hits to 1779 proteins in 339 species: Archae - 2; Bacteria - 1372; Metazoa - 990; Fungi - 933; Plants - 111; Viruses - 28; Other Eukaryotes - 1593 (source: NCBI BLink).	#N/A	#N/A	#N/A	#N/A	#N/A	#N/A	#N/A	#N/A	#N/A	#N/A	Solyc01g104540.2.1
comp10103_c0_seq3	Solyc01g104540.2.1	Unknown Protein (AHRD V1)	PGSC0003DMP400041147	Conserved gene of unknown function	#N/A	#N/A	#N/A	#N/A	#N/A	#N/A	#N/A	#N/A	#N/A	#N/A	#N/A	#N/A	#N/A
comp10104_c0_seq1	Solyc04g082810.2.1	AT-hook DNA-binding protein (Fragment) (AHRD V1 **-* A1DR81_CATRO)	PGSC0003DMP400017520	DNA binding protein	AT1G20900.1	Predicted AT-hook DNA-binding family protein	#N/A	#N/A	#N/A	#N/A	IPR014476:Predicted AT-hook DNA-binding;IPR005175:Domain of unknown function DUF296	#N/A	#N/A	#N/A	#N/A	#N/A	Solyc04g082810.2.1
comp10105_c0_seq1	Solyc03g061600.2.1	Cell division cycle protein 27/anaphase promoting complex subunit 3 (AHRD V1 *--- A8NH71_COPC7)	PGSC0003DMP400004570	Cdc27B	AT2G20000.1	CDC27 family protein	#N/A	#N/A	#N/A	#N/A	IPR013105:Tetratricopeptide TPR2;IPR013026:Tetratricopeptide repeat-containing domain;IPR011990:Tetratricopeptide-like helical;IPR019734:Tetratricopeptide repeat	GO:0005515:protein binding	K03350	APC3, CDC27; anaphase-promoting complex subunit 3	#N/A	04120 Ubiquitin mediated proteolysis;04110 Cell cycle;04111 Cell cycle - yeast;04113 Meiosis - yeast;04114 Oocyte meiosis;04914 Progesterone-mediated oocyte maturation;05166 HTLV-I infection	Solyc03g061600.2.1
comp10106_c0_seq1	Solyc05g005750.2.1	Alpha alpha-trehalose-phosphate synthase (UDP-forming) (AHRD V1 **** A3CXN9_METMJ)	PGSC0003DMP400007347	Trehalose 6-phosphate synthase	AT1G23870.1	trehalose-phosphatase/synthase 9	#N/A	#N/A	#N/A	#N/A	IPR023214:HAD-like domain;IPR006379:HAD-superfamily hydrolase, subfamily IIB;IPR003337:Trehalose-phosphatase;IPR001830:Glycosyl transferase, family 20	GO:0009058:biosynthetic process;GO:0003824:catalytic activity;GO:0009987:cellular process;GO:0005975:carbohydrate metabolic process	K00697	E2.4.1.15, otsA; alpha,alpha-trehalose-phosphate synthase (UDP-forming)	2.4.1.15	00500 Starch and sucrose metabolism	#N/A
comp10106_c0_seq2	Solyc05g005750.2.1	Alpha alpha-trehalose-phosphate synthase (UDP-forming) (AHRD V1 **** A3CXN9_METMJ)	PGSC0003DMP400007347	Trehalose 6-phosphate synthase	AT1G23870.1	trehalose-phosphatase/synthase 9	#N/A	#N/A	#N/A	#N/A	IPR023214:HAD-like domain;IPR006379:HAD-superfamily hydrolase, subfamily IIB;IPR003337:Trehalose-phosphatase;IPR001830:Glycosyl transferase, family 20	GO:0009058:biosynthetic process;GO:0003824:catalytic activity;GO:0009987:cellular process;GO:0005975:carbohydrate metabolic process	K00697	E2.4.1.15, otsA; alpha,alpha-trehalose-phosphate synthase (UDP-forming)	2.4.1.15	00500 Starch and sucrose metabolism	Solyc05g005750.2.1
comp10106_c0_seq3	Solyc05g005750.2.1	Alpha alpha-trehalose-phosphate synthase (UDP-forming) (AHRD V1 **** A3CXN9_METMJ)	PGSC0003DMP400007347	Trehalose 6-phosphate synthase	AT1G60140.1	trehalose phosphate synthase	#N/A	#N/A	#N/A	#N/A	IPR001830:Glycosyl transferase, family 20	GO:0009058:biosynthetic process;GO:0003824:catalytic activity;GO:0009987:cellular process;GO:0005975:carbohydrate metabolic process	#N/A	#N/A	#N/A	#N/A	#N/A
comp10106_c0_seq4	Solyc05g005750.2.1	Alpha alpha-trehalose-phosphate synthase (UDP-forming) (AHRD V1 **** A3CXN9_METMJ)	PGSC0003DMP400007347	Trehalose 6-phosphate synthase	AT1G60140.1	trehalose phosphate synthase	#N/A	#N/A	#N/A	#N/A	IPR001830:Glycosyl transferase, family 20	GO:0009058:biosynthetic process;GO:0003824:catalytic activity;GO:0009987:cellular process;GO:0005975:carbohydrate metabolic process	#N/A	#N/A	#N/A	#N/A	#N/A
comp10106_c0_seq5	Solyc05g005750.2.1	Alpha alpha-trehalose-phosphate synthase (UDP-forming) (AHRD V1 **** A3CXN9_METMJ)	PGSC0003DMP400007347	Trehalose 6-phosphate synthase	AT1G70290.1	trehalose-6-phosphatase synthase S8	#N/A	#N/A	#N/A	#N/A	IPR023214:HAD-like domain;IPR003337:Trehalose-phosphatase	GO:0009058:biosynthetic process;GO:0003824:catalytic activity;GO:0009987:cellular process;GO:0005975:carbohydrate metabolic process	#N/A	#N/A	#N/A	#N/A	#N/A
comp10106_c0_seq6	Solyc04g025940.2.1	Alpha alpha-trehalose-phosphate synthase (UDP-forming) (AHRD V1 **** A3CXN9_METMJ)	PGSC0003DMP400041482	Trehalose-6-phosphate synthase	AT1G70290.1	trehalose-6-phosphatase synthase S8	#N/A	#N/A	#N/A	#N/A	IPR023214:HAD-like domain;IPR003337:Trehalose-phosphatase	GO:0009058:biosynthetic process;GO:0003824:catalytic activity;GO:0009987:cellular process;GO:0005975:carbohydrate metabolic process	#N/A	#N/A	#N/A	#N/A	#N/A
comp10106_c0_seq7	Solyc05g005750.2.1	Alpha alpha-trehalose-phosphate synthase (UDP-forming) (AHRD V1 **** A3CXN9_METMJ)	PGSC0003DMP400007347	Trehalose 6-phosphate synthase	AT1G60140.1	trehalose phosphate synthase	#N/A	#N/A	#N/A	#N/A	IPR023214:HAD-like domain	#N/A	#N/A	#N/A	#N/A	#N/A	#N/A
comp10106_c0_seq8	Solyc04g025940.2.1	Alpha alpha-trehalose-phosphate synthase (UDP-forming) (AHRD V1 **** A3CXN9_METMJ)	PGSC0003DMP400041482	Trehalose-6-phosphate synthase	AT1G70290.1	trehalose-6-phosphatase synthase S8	#N/A	#N/A	#N/A	#N/A	IPR023214:HAD-like domain	#N/A	#N/A	#N/A	#N/A	#N/A	#N/A
comp10107_c0_seq1	Solyc01g091510.2.1	Ankyrin repeat and zinc finger domain containing protein 1 (AHRD V1 ***- B2WH31_PYRTR)	PGSC0003DMP400022583	Conserved gene of unknown function	AT1G01930.1	zinc finger protein-related	#N/A	#N/A	#N/A	#N/A	#N/A	#N/A	#N/A	#N/A	#N/A	#N/A	Solyc01g091510.2.1
comp10108_c0_seq1	Solyc05g053610.2.1	ATP-binding cassette transporter (AHRD V1 ***- D8RL93_SELML)	PGSC0003DMP400023214	Pleiotropic drug resistance protein 1	AT1G15520.1	pleiotropic drug resistance 12	#N/A	#N/A	#N/A	#N/A	IPR013525:ABC-2 type transporter	GO:0016020:membrane	#N/A	#N/A	#N/A	#N/A	#N/A
comp10109_c0_seq1	Solyc01g098190.2.1	Sodium/hydrogen exchanger (AHRD V1 **** Q1JRA2_SOLLC)	PGSC0003DMP400038990	Sodium/hydrogen exchanger	AT3G05030.1	sodium hydrogen exchanger 2	#N/A	#N/A	#N/A	#N/A	#N/A	#N/A	#N/A	#N/A	#N/A	#N/A	Solyc01g098190.2.1
comp1011_c0_seq1	Solyc10g079820.1.1	Early response to dehydration 15-like protein (Fragment) (AHRD V1 **-- Q5MED0_PSEMZ)	PGSC0003DMP400052009	Dehydration-induced protein ERD15	AT2G41430.5	dehydration-induced protein (ERD15)	#N/A	#N/A	#N/A	#N/A	IPR009818:Ataxin-2, C-terminal	#N/A	#N/A	#N/A	#N/A	#N/A	Solyc10g079820.1.1
comp10110_c0_seq1	Solyc10g081350.1.1	BZIP transcription factor (AHRD V1 ***- Q32WR6_MALDO)	PGSC0003DMP400048856	BZIP domain class transcription factor	AT3G56850.1	ABA-responsive element binding protein 3	#N/A	#N/A	#N/A	#N/A	IPR004827:Basic-leucine zipper domain;IPR011616:bZIP transcription factor, bZIP-1	GO:0003677:DNA binding;GO:0003700:transcription factor activity;GO:0005515:protein binding	K14432	ABF; ABA responsive element binding factor	#N/A	04075 Plant hormone signal transduction	Solyc10g081350.1.1
comp10112_c0_seq1	Solyc03g081220.1.1	Genomic DNA chromosome 5 BAC clone T7 (AHRD V1 ***- Q9FGE4_ARATH)	PGSC0003DMP400001127	Conserved gene of unknown function	AT5G24460.1	unknown protein; INVOLVED IN: biological_process unknown; LOCATED IN: cell wall; EXPRESSED IN: 24 plant structures; EXPRESSED DURING: 15 growth stages; Has 1807 Blast hits to 1807 proteins in 277 species: Archae - 0; Bacteria - 0; Metazoa - 736; Fungi - 347; Plants - 385; Viruses - 0; Other Eukaryotes - 339 (source: NCBI BLink).	#N/A	#N/A	#N/A	#N/A	#N/A	#N/A	#N/A	#N/A	#N/A	#N/A	Solyc03g081220.1.1
comp10113_c0_seq1	Solyc03g116830.2.1	Phox domain-containing protein (AHRD V1 ***- D7L4Y9_ARALY)	PGSC0003DMP400001277	Phox domain-containing protein	AT3G15920.1	Phox (PX) domain-containing protein	#N/A	#N/A	#N/A	#N/A	IPR001683:Phox homologous domain	GO:0005515:protein binding;GO:0008289:lipid binding;GO:0007154:cell communication	#N/A	#N/A	#N/A	#N/A	Solyc03g116830.2.1
comp10114_c0_seq1	Solyc03g058340.2.1	Unknown Protein (AHRD V1)	PGSC0003DMP400001858	Conserved gene of unknown function	AT3G14430.1	unknown protein; FUNCTIONS IN: molecular_function unknown; INVOLVED IN: response to oxidative stress; LOCATED IN: mitochondrion; EXPRESSED IN: 23 plant structures; EXPRESSED DURING: 13 growth stages; Has 16 Blast hits to 16 proteins in 7 species: Archae - 0; Bacteria - 0; Metazoa - 0; Fungi - 0; Plants - 16; Viruses - 0; Other Eukaryotes - 0 (source: NCBI BLink).	#N/A	#N/A	#N/A	#N/A	#N/A	#N/A	#N/A	#N/A	#N/A	#N/A	Solyc03g058340.2.1
comp10115_c0_seq1	Solyc08g078230.2.1	Zinc ion binding protein (AHRD V1 **-- D7MH91_ARALY)	PGSC0003DMP400045536	Conserved gene of unknown function	AT5G53110.1	RING/U-box superfamily protein	#N/A	#N/A	#N/A	#N/A	#N/A	#N/A	#N/A	#N/A	#N/A	#N/A	#N/A
comp10116_c0_seq1	Solyc06g082220.2.1	HIV-1 Tat specific factor 1 (Fragment) (AHRD V1 *--- Q5H918_HUMAN)	PGSC0003DMP400052867	RNA binding protein	AT5G58470.2	TBP-associated factor 15B	#N/A	#N/A	#N/A	#N/A	#N/A	#N/A	#N/A	#N/A	#N/A	#N/A	#N/A
comp10117_c0_seq1	Solyc11g012090.1.1	Unknown Protein (AHRD V1)	PGSC0003DMP400023616	Conserved gene of unknown function	AT4G22320.1	unknown protein; BEST Arabidopsis thaliana protein match is: unknown protein (TAIR:AT5G55210.1); Has 8953 Blast hits to 5363 proteins in 542 species: Archae - 33; Bacteria - 806; Metazoa - 2454; Fungi - 831; Plants - 279; Viruses - 151; Other Eukaryotes - 4399 (source: NCBI BLink).	#N/A	#N/A	#N/A	#N/A	#N/A	#N/A	#N/A	#N/A	#N/A	#N/A	#N/A
comp10117_c0_seq2	Solyc11g012090.1.1	Unknown Protein (AHRD V1)	PGSC0003DMP400023616	Conserved gene of unknown function	#N/A	#N/A	#N/A	#N/A	#N/A	#N/A	#N/A	#N/A	#N/A	#N/A	#N/A	#N/A	#N/A
comp10117_c0_seq3	Solyc11g012090.1.1	Unknown Protein (AHRD V1)	PGSC0003DMP400023616	Conserved gene of unknown function	AT4G22320.2	unknown protein; FUNCTIONS IN: molecular_function unknown; INVOLVED IN: biological_process unknown; EXPRESSED IN: 24 plant structures; EXPRESSED DURING: 14 growth stages; BEST Arabidopsis thaliana protein match is: unknown protein (TAIR:AT5G55210.1).	#N/A	#N/A	#N/A	#N/A	#N/A	#N/A	#N/A	#N/A	#N/A	#N/A	Solyc11g012090.1.1
comp10117_c0_seq4	#N/A	#N/A	#N/A	#N/A	#N/A	#N/A	#N/A	#N/A	dbj|AK327520.1|	Solanum lycopersicum cDNA, clone: LEFL2031P22, HTC in fruit	#N/A	#N/A	#N/A	#N/A	#N/A	#N/A	#N/A
comp10118_c0_seq1	Solyc10g081110.1.1	RING finger family protein (AHRD V1 ***- D6RU92_SILLA)	PGSC0003DMP400049016	Cleavage and polyadenylation specificity factor	AT1G68070.1	Zinc finger, C3HC4 type (RING finger) family protein	#N/A	#N/A	#N/A	#N/A	#N/A	#N/A	#N/A	#N/A	#N/A	#N/A	Solyc10g081110.1.1
comp10119_c0_seq1	Solyc01g107980.2.1	U-box domain-containing protein (AHRD V1 ***- A8IXJ0_BRACM)	PGSC0003DMP400044898	U-box domain-containing protein 25	AT1G49780.1	plant U-box 26	#N/A	#N/A	#N/A	#N/A	IPR013083:Zinc finger, RING/FYVE/PHD-type;IPR016024:Armadillo-type fold;IPR011989:Armadillo-like helical;IPR003613:U box domain	GO:0006464:protein modification process;GO:0005622:intracellular;GO:0003824:catalytic activity;GO:0005488:binding	#N/A	#N/A	#N/A	#N/A	Solyc01g107980.2.1
comp10120_c0_seq1	Solyc01g005320.2.1	Conserved membrane protein (AHRD V1 **-- D5ZCG4_MYCTU)	PGSC0003DMP400034663	Oxidoreductase	AT2G46890.1	Protein of unknown function (DUF1295)	#N/A	#N/A	#N/A	#N/A	IPR010721:Protein of unknown function DUF1295;IPR001104:3-oxo-5-alpha-steroid 4-dehydrogenase, C-terminal	GO:0006629:lipid metabolic process;GO:0005737:cytoplasm;GO:0016020:membrane	#N/A	#N/A	#N/A	#N/A	Solyc01g005320.2.1
comp10121_c0_seq1	#N/A	#N/A	#N/A	#N/A	#N/A	#N/A	#N/A	#N/A	dbj|AK327549.1|	Solanum lycopersicum cDNA, clone: LEFL2032M03, HTC in fruit	#N/A	#N/A	#N/A	#N/A	#N/A	#N/A	#N/A
comp10122_c0_seq1	Solyc09g091790.2.1	E3 ubiquitin-protein ligase PRT1 (AHRD V1 **-* PRT1_ARATH)	PGSC0003DMP400051670	E3 ubiquitin-protein ligase PRT1	AT3G24800.1	proteolysis 1	#N/A	#N/A	#N/A	#N/A	IPR013083:Zinc finger, RING/FYVE/PHD-type;IPR017907:Zinc finger, RING-type, conserved site;IPR001841:Zinc finger, RING-type;IPR000433:Zinc finger, ZZ-type	GO:0005488:binding;GO:0005515:protein binding	#N/A	#N/A	#N/A	#N/A	Solyc09g091790.2.1
comp10123_c0_seq1	Solyc03g121650.2.1	Agenet domain-containing protein (Fragment) (AHRD V1 *-*- D7LSV9_ARALY)	PGSC0003DMP400004612	RNA binding protein	AT3G62300.2	DOMAIN OF UNKNOWN FUNCTION 724 7	#N/A	#N/A	#N/A	#N/A	IPR007930:Protein of unknown function DUF724;IPR008395:Agenet;IPR014002:Tudor-like, plant	GO:0003723:RNA binding	#N/A	#N/A	#N/A	#N/A	Solyc03g121650.2.1
comp10125_c0_seq1	Solyc12g010150.1.1	Unknown Protein (AHRD V1)	PGSC0003DMP400013922	Conserved gene of unknown function	AT5G58005.2	Cytochrome c oxidase, subunit Vib family protein	#N/A	#N/A	#N/A	#N/A	#N/A	#N/A	#N/A	#N/A	#N/A	#N/A	#N/A
comp10125_c0_seq2	Solyc12g010150.1.1	Unknown Protein (AHRD V1)	PGSC0003DMP400013922	Conserved gene of unknown function	AT5G58005.2	Cytochrome c oxidase, subunit Vib family protein	#N/A	#N/A	#N/A	#N/A	IPR003213:Cytochrome c oxidase, subunit VIb	GO:0005739:mitochondrion;GO:0003824:catalytic activity;GO:0005215:transporter activity	#N/A	#N/A	#N/A	#N/A	Solyc12g010150.1.1
comp10126_c0_seq1	Solyc01g103560.2.1	tRNA pseudouridine synthase A (AHRD V1 ***- D6ZZF1_STAND)	PGSC0003DMP400043153	Pseudouridine synthase	AT1G09800.1	Pseudouridine synthase family protein	#N/A	#N/A	#N/A	#N/A	#N/A	#N/A	K06173	truA, PUS1; tRNA pseudouridine38-40 synthase	5.4.99.12	#N/A	#N/A
comp10126_c0_seq2	Solyc01g103560.2.1	tRNA pseudouridine synthase A (AHRD V1 ***- D6ZZF1_STAND)	PGSC0003DMP400043153	Pseudouridine synthase	AT1G09800.1	Pseudouridine synthase family protein	#N/A	#N/A	#N/A	#N/A	#N/A	#N/A	K06173	truA, PUS1; tRNA pseudouridine38-40 synthase	5.4.99.12	#N/A	Solyc01g103560.2.1
comp10126_c0_seq3	Solyc01g103560.2.1	tRNA pseudouridine synthase A (AHRD V1 ***- D6ZZF1_STAND)	PGSC0003DMP400043153	Pseudouridine synthase	AT1G09800.1	Pseudouridine synthase family protein	#N/A	#N/A	#N/A	#N/A	IPR020094:Pseudouridine synthase I, TruA, N-terminal;IPR020103:Pseudouridine synthase, catalytic domain;IPR020097:Pseudouridine synthase I, TruA, alpha/beta domain;IPR020095:Pseudouridine synthase I, TruA, C-terminal;IPR001406:Pseudouridine synthase I, TruA	GO:0003824:catalytic activity;GO:0003723:RNA binding;GO:0006139:nucleobase, nucleoside, nucleotide and nucleic acid metabolic process	#N/A	#N/A	#N/A	#N/A	#N/A
comp10128_c0_seq1	Solyc01g103250.2.1	Histone-lysine N-methyltransferase NSD3 (AHRD V1 *--- NSD3_HUMAN)	PGSC0003DMP400043126	Conserved gene of unknown function	AT5G63700.1	zinc ion binding;DNA binding	#N/A	#N/A	#N/A	#N/A	IPR013083:Zinc finger, RING/FYVE/PHD-type;IPR001965:Zinc finger, PHD-type;IPR019786:Zinc finger, PHD-type, conserved site;IPR004343:Plus-3;IPR003121:SWIB/MDM2 domain;IPR019835:SWIB domain;IPR018144:Plus-3 domain, subgroup;IPR011011:Zinc finger, FYVE/PHD-type	GO:0003677:DNA binding;GO:0006464:protein modification process;GO:0005634:nucleus;GO:0005488:binding;GO:0005515:protein binding;GO:0016043:cellular component organization	#N/A	#N/A	#N/A	#N/A	Solyc01g103250.2.1
comp10128_c0_seq2	Solyc01g103250.2.1	Histone-lysine N-methyltransferase NSD3 (AHRD V1 *--- NSD3_HUMAN)	PGSC0003DMP400043126	Conserved gene of unknown function	AT5G63700.1	zinc ion binding;DNA binding	#N/A	#N/A	#N/A	#N/A	IPR013083:Zinc finger, RING/FYVE/PHD-type;IPR001965:Zinc finger, PHD-type;IPR019786:Zinc finger, PHD-type, conserved site;IPR004343:Plus-3;IPR003121:SWIB/MDM2 domain;IPR019835:SWIB domain;IPR018144:Plus-3 domain, subgroup;IPR011011:Zinc finger, FYVE/PHD-type	GO:0003677:DNA binding;GO:0006464:protein modification process;GO:0005634:nucleus;GO:0005488:binding;GO:0005515:protein binding;GO:0016043:cellular component organization	#N/A	#N/A	#N/A	#N/A	#N/A
comp10128_c0_seq3	Solyc01g103250.2.1	Histone-lysine N-methyltransferase NSD3 (AHRD V1 *--- NSD3_HUMAN)	PGSC0003DMP400043122	Zinc finger family protein	AT5G08430.1	SWIB/MDM2 domain;Plus-3;GYF	#N/A	#N/A	#N/A	#N/A	#N/A	#N/A	#N/A	#N/A	#N/A	#N/A	#N/A
comp10128_c0_seq4	Solyc01g103250.2.1	Histone-lysine N-methyltransferase NSD3 (AHRD V1 *--- NSD3_HUMAN)	PGSC0003DMP400043126	Conserved gene of unknown function	AT5G63700.1	zinc ion binding;DNA binding	#N/A	#N/A	#N/A	#N/A	IPR013083:Zinc finger, RING/FYVE/PHD-type;IPR001965:Zinc finger, PHD-type;IPR019786:Zinc finger, PHD-type, conserved site;IPR011011:Zinc finger, FYVE/PHD-type	GO:0005488:binding;GO:0005515:protein binding	#N/A	#N/A	#N/A	#N/A	#N/A
comp10128_c0_seq5	Solyc01g103340.2.1	Zinc finger CCCH domain-containing protein 44 (AHRD V1 **-- C3H44_ARATH)	PGSC0003DMP400043122	Zinc finger family protein	AT5G08430.1	SWIB/MDM2 domain;Plus-3;GYF	#N/A	#N/A	#N/A	#N/A	IPR004343:Plus-3	GO:0003677:DNA binding;GO:0006464:protein modification process;GO:0005634:nucleus;GO:0016043:cellular component organization	#N/A	#N/A	#N/A	#N/A	#N/A
comp10129_c0_seq1	Solyc04g071780.2.1	Cytochrome P450	PGSC0003DMP400031483	Cytochrome P450 92B1	AT5G07990.1	Cytochrome P450 superfamily protein	#N/A	#N/A	#N/A	#N/A	IPR001128:Cytochrome P450;IPR017972:Cytochrome P450, conserved site;IPR002401:Cytochrome P450, E-class, group I	GO:0008152:metabolic process;GO:0005488:binding;GO:0003674:molecular_function	#N/A	#N/A	#N/A	#N/A	Solyc04g071800.2.1
comp1013_c0_seq1	Solyc03g083560.1.1	Expressed protein (Fragment) (AHRD V1 ***- B3VJP0_POPTN)	PGSC0003DMP400039888	Conserved gene of unknown function	AT5G51550.1	EXORDIUM like 3	#N/A	#N/A	#N/A	#N/A	IPR006766:Phosphate-induced protein 1	#N/A	#N/A	#N/A	#N/A	#N/A	Solyc03g083560.1.1
comp10130_c0_seq1	Solyc12g049390.1.1	Transmembrane protein (AHRD V1 **-- C0NFK1_AJECG)	PGSC0003DMP400007761	Ptm1	AT1G72480.1	Lung seven transmembrane receptor family protein	#N/A	#N/A	#N/A	#N/A	IPR009637:Transmembrane receptor, eukaryota	GO:0016020:membrane	#N/A	#N/A	#N/A	#N/A	#N/A
comp10131_c0_seq1	Solyc04g077990.2.1	LOB domain protein 38 (AHRD V1 *-*- D7LT02_ARALY)	PGSC0003DMP400037283	LOB domain-containing protein	AT3G49940.1	LOB domain-containing protein 38	#N/A	#N/A	#N/A	#N/A	IPR004883:Lateral organ boundaries, LOB	#N/A	#N/A	#N/A	#N/A	#N/A	Solyc04g077990.2.1
comp10132_c0_seq1	Solyc01g095460.2.1	G-box binding factor 3 (AHRD V1 **** D7LDY1_ARALY)	PGSC0003DMP400000201	TAF-2	AT2G46270.1	G-box binding factor 3	#N/A	#N/A	#N/A	#N/A	IPR004827:Basic-leucine zipper domain;IPR011616:bZIP transcription factor, bZIP-1;IPR012900:G-box binding, MFMR	GO:0003677:DNA binding;GO:0005634:nucleus;GO:0003700:transcription factor activity;GO:0005515:protein binding	K09060	GBF; plant G-box-binding factor	#N/A	#N/A	Solyc01g095460.2.1
comp10133_c0_seq1	Solyc01g058270.2.1	CAS1 domain containing 1 (AHRD V1 **-- B0W8N6_CULQU)	PGSC0003DMP400050626	O-acetyltransferase	AT3G06550.2	O-acetyltransferase family protein	#N/A	#N/A	#N/A	#N/A	IPR012419:Cas1p 10 TM acyl transferase domain	#N/A	#N/A	#N/A	#N/A	#N/A	#N/A
comp10133_c0_seq10	Solyc01g058270.2.1	CAS1 domain containing 1 (AHRD V1 **-- B0W8N6_CULQU)	PGSC0003DMP400050626	O-acetyltransferase	AT3G06550.2	O-acetyltransferase family protein	#N/A	#N/A	#N/A	#N/A	IPR012419:Cas1p 10 TM acyl transferase domain	#N/A	#N/A	#N/A	#N/A	#N/A	#N/A
comp10133_c0_seq11	Solyc01g058270.2.1	CAS1 domain containing 1 (AHRD V1 **-- B0W8N6_CULQU)	PGSC0003DMP400050626	O-acetyltransferase	AT3G06550.2	O-acetyltransferase family protein	#N/A	#N/A	#N/A	#N/A	IPR012419:Cas1p 10 TM acyl transferase domain	#N/A	#N/A	#N/A	#N/A	#N/A	#N/A
comp10133_c0_seq12	Solyc01g058270.2.1	CAS1 domain containing 1 (AHRD V1 **-- B0W8N6_CULQU)	PGSC0003DMP400050626	O-acetyltransferase	AT3G06550.2	O-acetyltransferase family protein	#N/A	#N/A	#N/A	#N/A	IPR012419:Cas1p 10 TM acyl transferase domain	#N/A	#N/A	#N/A	#N/A	#N/A	#N/A
comp10133_c0_seq13	Solyc01g058270.2.1	CAS1 domain containing 1 (AHRD V1 **-- B0W8N6_CULQU)	PGSC0003DMP400050626	O-acetyltransferase	AT3G06550.2	O-acetyltransferase family protein	#N/A	#N/A	#N/A	#N/A	IPR012419:Cas1p 10 TM acyl transferase domain	#N/A	#N/A	#N/A	#N/A	#N/A	#N/A
comp10133_c0_seq14	Solyc01g058270.2.1	CAS1 domain containing 1 (AHRD V1 **-- B0W8N6_CULQU)	PGSC0003DMP400050626	O-acetyltransferase	AT3G06550.2	O-acetyltransferase family protein	#N/A	#N/A	#N/A	#N/A	IPR012419:Cas1p 10 TM acyl transferase domain	#N/A	#N/A	#N/A	#N/A	#N/A	#N/A
comp10133_c0_seq15	Solyc01g058270.2.1	CAS1 domain containing 1 (AHRD V1 **-- B0W8N6_CULQU)	PGSC0003DMP400050626	O-acetyltransferase	AT3G06550.2	O-acetyltransferase family protein	#N/A	#N/A	#N/A	#N/A	IPR012419:Cas1p 10 TM acyl transferase domain	#N/A	#N/A	#N/A	#N/A	#N/A	#N/A
comp10133_c0_seq16	Solyc01g058270.2.1	CAS1 domain containing 1 (AHRD V1 **-- B0W8N6_CULQU)	PGSC0003DMP400050626	O-acetyltransferase	AT3G06550.2	O-acetyltransferase family protein	#N/A	#N/A	#N/A	#N/A	IPR012419:Cas1p 10 TM acyl transferase domain	#N/A	#N/A	#N/A	#N/A	#N/A	Solyc01g058270.2.1
comp10133_c0_seq2	Solyc01g058270.2.1	CAS1 domain containing 1 (AHRD V1 **-- B0W8N6_CULQU)	PGSC0003DMP400050626	O-acetyltransferase	AT3G06550.2	O-acetyltransferase family protein	#N/A	#N/A	#N/A	#N/A	IPR012419:Cas1p 10 TM acyl transferase domain	#N/A	#N/A	#N/A	#N/A	#N/A	#N/A
comp10133_c0_seq3	Solyc01g058270.2.1	CAS1 domain containing 1 (AHRD V1 **-- B0W8N6_CULQU)	PGSC0003DMP400050626	O-acetyltransferase	AT3G06550.2	O-acetyltransferase family protein	#N/A	#N/A	#N/A	#N/A	IPR012419:Cas1p 10 TM acyl transferase domain	#N/A	#N/A	#N/A	#N/A	#N/A	#N/A
comp10133_c0_seq4	Solyc01g058270.2.1	CAS1 domain containing 1 (AHRD V1 **-- B0W8N6_CULQU)	PGSC0003DMP400050626	O-acetyltransferase	AT3G06550.2	O-acetyltransferase family protein	#N/A	#N/A	#N/A	#N/A	IPR012419:Cas1p 10 TM acyl transferase domain	#N/A	#N/A	#N/A	#N/A	#N/A	#N/A
comp10133_c0_seq5	Solyc01g058270.2.1	CAS1 domain containing 1 (AHRD V1 **-- B0W8N6_CULQU)	PGSC0003DMP400050626	O-acetyltransferase	AT3G06550.2	O-acetyltransferase family protein	#N/A	#N/A	#N/A	#N/A	#N/A	#N/A	#N/A	#N/A	#N/A	#N/A	#N/A
comp10133_c0_seq6	Solyc01g058270.2.1	CAS1 domain containing 1 (AHRD V1 **-- B0W8N6_CULQU)	PGSC0003DMP400050626	O-acetyltransferase	AT3G06550.2	O-acetyltransferase family protein	#N/A	#N/A	#N/A	#N/A	IPR012419:Cas1p 10 TM acyl transferase domain	#N/A	#N/A	#N/A	#N/A	#N/A	#N/A
comp10133_c0_seq7	Solyc01g058270.2.1	CAS1 domain containing 1 (AHRD V1 **-- B0W8N6_CULQU)	PGSC0003DMP400050626	O-acetyltransferase	AT3G06550.2	O-acetyltransferase family protein	#N/A	#N/A	#N/A	#N/A	IPR012419:Cas1p 10 TM acyl transferase domain	#N/A	#N/A	#N/A	#N/A	#N/A	#N/A
comp10133_c0_seq8	Solyc01g058270.2.1	CAS1 domain containing 1 (AHRD V1 **-- B0W8N6_CULQU)	PGSC0003DMP400050626	O-acetyltransferase	AT3G06550.2	O-acetyltransferase family protein	#N/A	#N/A	#N/A	#N/A	IPR012419:Cas1p 10 TM acyl transferase domain	#N/A	#N/A	#N/A	#N/A	#N/A	#N/A
comp10133_c0_seq9	Solyc01g058270.2.1	CAS1 domain containing 1 (AHRD V1 **-- B0W8N6_CULQU)	PGSC0003DMP400050626	O-acetyltransferase	AT3G06550.2	O-acetyltransferase family protein	#N/A	#N/A	#N/A	#N/A	#N/A	#N/A	#N/A	#N/A	#N/A	#N/A	#N/A
comp10134_c0_seq1	Solyc01g108230.2.1	LAG1 longevity assurance homolog 2 (AHRD V1 **-- C1BLI2_OSMMO)	PGSC0003DMP400044717	Longevity assurance factor	AT3G19260.1	LAG1 homologue 2	#N/A	#N/A	#N/A	#N/A	IPR016439:Longevity assurance, LAG1/LAC1;IPR006634:TRAM/LAG1/CLN8 homology domain	GO:0016020:membrane	#N/A	#N/A	#N/A	#N/A	Solyc01g108230.2.1
comp10135_c0_seq1	Solyc01g008780.2.1	Phospholipase A22 (AHRD V1 ***- B9SJ74_RICCO)	PGSC0003DMP400039394	Phospholipase A22	AT4G29070.2	Phospholipase A2 family protein	#N/A	#N/A	#N/A	#N/A	#N/A	#N/A	#N/A	#N/A	#N/A	#N/A	Solyc01g008780.2.1
comp10136_c0_seq1	Solyc03g113350.2.1	CHY zinc finger containing protein (AHRD V1 *-*- C5P643_COCP7)	PGSC0003DMP400023325	Zinc finger protein	AT1G74770.1	zinc ion binding	#N/A	#N/A	#N/A	#N/A	IPR013083:Zinc finger, RING/FYVE/PHD-type;IPR008913:Zinc finger, CHY-type;IPR004039:Rubredoxin-type fold;IPR012312:Haemerythrin/HHE cation-binding motif;IPR001841:Zinc finger, RING-type;IPR017921:Zinc finger, CTCHY-type	GO:0005488:binding;GO:0005515:protein binding	#N/A	#N/A	#N/A	#N/A	Solyc03g113350.2.1
comp10137_c0_seq1	Solyc02g088010.2.1	DCN1-like protein 1 (AHRD V1 *-*- C1BQG1_9MAXI)	PGSC0003DMP400002569	Leucine zipper protein	AT3G28970.1	Domain of unknown function (DUF298)	#N/A	#N/A	#N/A	#N/A	IPR014764:Defective-in-cullin neddylation protein;IPR005176:Potentiating neddylation domain	#N/A	#N/A	#N/A	#N/A	#N/A	Solyc02g088010.2.1
comp10138_c0_seq1	Solyc04g077600.2.1	BSD domain containing protein (AHRD V1 *-*- B6SVJ3_MAIZE)	PGSC0003DMP400008727	BSD domain containing protein	AT1G10720.1	BSD domain-containing protein	#N/A	#N/A	#N/A	#N/A	#N/A	#N/A	#N/A	#N/A	#N/A	#N/A	Solyc04g077600.2.1
comp10139_c0_seq1	Solyc01g103160.2.1	Pentatricopeptide repeat-containing protein (AHRD V1 *-*- D7LST4_ARALY)	PGSC0003DMP400043187	Pentatricopeptide repeat-containing protein	AT1G10270.1	glutamine-rich protein 23	#N/A	#N/A	#N/A	#N/A	IPR011990:Tetratricopeptide-like helical;IPR002885:Pentatricopeptide repeat	GO:0005488:binding	#N/A	#N/A	#N/A	#N/A	Solyc01g103160.2.1
comp10140_c0_seq1	Solyc05g044630.2.1	Fe/S biogenesis protein nfuA (AHRD V1 *--- NFUA_ACIAD)	PGSC0003DMP400009368	Nitrogen fixation protein nifU	AT4G25910.1	NFU domain protein 3	#N/A	#N/A	#N/A	#N/A	IPR001075:NIF system FeS cluster assembly, NifU, C-terminal	GO:0009058:biosynthetic process;GO:0009987:cellular process;GO:0005488:binding	#N/A	#N/A	#N/A	#N/A	Solyc05g044630.2.1
comp10141_c0_seq1	Solyc06g084270.2.1	GTP-binding family protein (AHRD V1 ***- D7M3D0_ARALY)	PGSC0003DMP400034921	Nucleolar GTP-binding protein	AT4G02790.1	GTP-binding family protein	#N/A	#N/A	#N/A	#N/A	#N/A	#N/A	#N/A	#N/A	#N/A	#N/A	Solyc06g084270.2.1
comp10141_c0_seq2	Solyc06g084270.2.1	GTP-binding family protein (AHRD V1 ***- D7M3D0_ARALY)	PGSC0003DMP400034921	Nucleolar GTP-binding protein	AT4G02790.1	GTP-binding family protein	#N/A	#N/A	#N/A	#N/A	#N/A	#N/A	#N/A	#N/A	#N/A	#N/A	#N/A
comp10142_c0_seq1	Solyc01g067630.2.1	MRNA complete cds clone RAFL24-13-K22 (AHRD V1 ***- Q67YQ9_ARATH)	PGSC0003DMP400053622	Conserved gene of unknown function	AT2G39080.1	NAD(P)-binding Rossmann-fold superfamily protein	#N/A	#N/A	#N/A	#N/A	#N/A	#N/A	#N/A	#N/A	#N/A	#N/A	Solyc01g067630.2.1
comp10143_c0_seq1	Solyc12g027870.1.1	Cell division protein kinase 8 (AHRD V1 **** B0W1D0_CULQU)	PGSC0003DMP400030485	Cdk10/11	AT5G63610.1	cyclin-dependent kinase E;1	#N/A	#N/A	#N/A	#N/A	#N/A	#N/A	K02208	CDK8_11; cyclin-dependent kinase 8/11	2.7.11.22 2.7.11.23	#N/A	Solyc12g027870.1.1
comp10144_c0_seq1	Solyc03g098020.2.1	Hydrolase alpha/beta fold family protein (AHRD V1 **-- D7KRI7_ARALY)	PGSC0003DMP400056199	Hydrolase, alpha/beta fold family protein	AT1G73480.1	alpha/beta-Hydrolases superfamily protein	#N/A	#N/A	#N/A	#N/A	#N/A	#N/A	#N/A	#N/A	#N/A	#N/A	Solyc03g098020.2.1
comp10145_c0_seq1	Solyc12g100040.1.1	Os01g0318400 protein (Fragment) (AHRD V1 *-*- Q7XXQ7_ORYSJ)	PGSC0003DMP400041231	Transcription factor	AT3G10040.1	sequence-specific DNA binding transcription factors	#N/A	#N/A	#N/A	#N/A	#N/A	#N/A	#N/A	#N/A	#N/A	#N/A	#N/A
comp10146_c0_seq1	Solyc04g071660.2.1	Unknown Protein (AHRD V1)	PGSC0003DMP400011293	Fimbriae-associated protein Fap1	AT1G76740.1	unknown protein; BEST Arabidopsis thaliana protein match is: unknown protein (TAIR:AT1G76840.1); Has 3683 Blast hits to 2942 proteins in 407 species: Archae - 9; Bacteria - 440; Metazoa - 1472; Fungi - 269; Plants - 192; Viruses - 8; Other Eukaryotes - 1293 (source: NCBI BLink).	#N/A	#N/A	#N/A	#N/A	#N/A	#N/A	#N/A	#N/A	#N/A	#N/A	#N/A
comp10146_c0_seq2	Solyc04g071660.2.1	Unknown Protein (AHRD V1)	PGSC0003DMP400011293	Fimbriae-associated protein Fap1	AT1G76740.1	unknown protein; BEST Arabidopsis thaliana protein match is: unknown protein (TAIR:AT1G76840.1); Has 3683 Blast hits to 2942 proteins in 407 species: Archae - 9; Bacteria - 440; Metazoa - 1472; Fungi - 269; Plants - 192; Viruses - 8; Other Eukaryotes - 1293 (source: NCBI BLink).	#N/A	#N/A	#N/A	#N/A	#N/A	#N/A	#N/A	#N/A	#N/A	#N/A	#N/A
comp10146_c0_seq3	Solyc04g071660.2.1	Unknown Protein (AHRD V1)	PGSC0003DMP400011293	Fimbriae-associated protein Fap1	AT1G76740.1	unknown protein; BEST Arabidopsis thaliana protein match is: unknown protein (TAIR:AT1G76840.1); Has 3683 Blast hits to 2942 proteins in 407 species: Archae - 9; Bacteria - 440; Metazoa - 1472; Fungi - 269; Plants - 192; Viruses - 8; Other Eukaryotes - 1293 (source: NCBI BLink).	#N/A	#N/A	#N/A	#N/A	#N/A	#N/A	#N/A	#N/A	#N/A	#N/A	Solyc04g071660.2.1
comp10146_c0_seq4	Solyc04g071660.2.1	Unknown Protein (AHRD V1)	PGSC0003DMP400011293	Fimbriae-associated protein Fap1	#N/A	#N/A	#N/A	#N/A	#N/A	#N/A	#N/A	#N/A	#N/A	#N/A	#N/A	#N/A	#N/A
comp10146_c0_seq5	Solyc04g071660.2.1	Unknown Protein (AHRD V1)	PGSC0003DMP400011293	Fimbriae-associated protein Fap1	#N/A	#N/A	#N/A	#N/A	#N/A	#N/A	#N/A	#N/A	#N/A	#N/A	#N/A	#N/A	#N/A
comp10147_c0_seq1	Solyc02g078410.1.1	Acyl-CoA thioesterase/ catalytic/ hydrolase acting on ester bonds (AHRD V1 **-* B6TLJ7_MAIZE)	PGSC0003DMP400038799	Acyl-CoA thioesterase	AT1G48320.1	Thioesterase superfamily protein	#N/A	#N/A	#N/A	#N/A	IPR006683:Thioesterase superfamily;IPR003736:Phenylacetic acid degradation-related domain	#N/A	#N/A	#N/A	#N/A	#N/A	Solyc02g078410.1.1
comp10148_c0_seq1	Solyc04g050730.2.1	GDSL esterase/lipase At5g33370 (AHRD V1 ***- GDL79_ARATH)	PGSC0003DMP400049991	Zinc finger protein	AT5G33370.1	GDSL-like Lipase/Acylhydrolase superfamily protein	#N/A	#N/A	#N/A	#N/A	IPR001087:Lipase, GDSL	GO:0006629:lipid metabolic process	#N/A	#N/A	#N/A	#N/A	Solyc04g050730.2.1
comp10148_c0_seq2	Solyc04g050730.2.1	GDSL esterase/lipase At5g33370 (AHRD V1 ***- GDL79_ARATH)	PGSC0003DMP400049991	Zinc finger protein	AT4G28780.1	GDSL-like Lipase/Acylhydrolase superfamily protein	#N/A	#N/A	#N/A	#N/A	IPR001087:Lipase, GDSL	GO:0006629:lipid metabolic process	#N/A	#N/A	#N/A	#N/A	#N/A
comp10149_c0_seq1	Solyc05g011990.2.1	Nucleolar protein 14 (AHRD V1 *--- A8NZ00_COPC7)	PGSC0003DMP400049307	Nop14	AT1G69070.1	FUNCTIONS IN: molecular_function unknown; INVOLVED IN: biological_process unknown; LOCATED IN: cellular_component unknown; EXPRESSED IN: 23 plant structures; EXPRESSED DURING: 13 growth stages; CONTAINS InterPro DOMAIN/s: Nop14-like protein (InterPro:IPR007276); Has 69842 Blast hits to 35213 proteins in 1572 species: Archae - 363; Bacteria - 20593; Metazoa - 20851; Fungi - 8010; Plants - 2912; Vi…	#N/A	#N/A	#N/A	#N/A	#N/A	#N/A	K14766	NOP14, UTP2; nucleolar protein 14	#N/A	#N/A	Solyc05g011990.2.1
comp1015_c0_seq1	Solyc05g054120.1.1	Cysteine proteinase inhibitor (AHRD V1 *-*- Q9ARH0_DIACA)	PGSC0003DMP400014844	Cystatin	AT5G47550.1	Cystatin/monellin superfamily protein	#N/A	#N/A	#N/A	#N/A	IPR000010:Proteinase inhibitor I25, cystatin;IPR020381:Proteinase inhibitor I25, cystatin, conserved region;IPR018073:Proteinase inhibitor I25, cystatin, conserved site	GO:0030234:enzyme regulator activity	#N/A	#N/A	#N/A	#N/A	Solyc05g054120.1.1
comp10150_c0_seq1	Solyc09g018280.1.1	Calcium/calmodulin-dependent protein kinase type 1 (AHRD V1 *-** KCC1A_MOUSE)	PGSC0003DMP400019613	CBL-interacting protein kinase 08	AT5G01820.1	serine/threonine protein kinase 1	#N/A	#N/A	#N/A	#N/A	#N/A	#N/A	#N/A	#N/A	#N/A	#N/A	Solyc10g085450.1.1
comp10151_c0_seq1	#N/A	#N/A	#N/A	#N/A	#N/A	#N/A	#N/A	#N/A	gb|AC244528.4|	Solanum lycopersicum strain Heinz 1706 chromosome 10 clone hba-33l4 map 10, complete sequence	#N/A	#N/A	#N/A	#N/A	#N/A	#N/A	#N/A
comp10151_c1_seq1	#N/A	#N/A	#N/A	#N/A	#N/A	#N/A	#N/A	#N/A	gb|AC240191.2|	Solanum lycopersicum strain Heinz 1706 chromosome 1 clone hba-100n4 map 1, complete sequence	#N/A	#N/A	#N/A	#N/A	#N/A	#N/A	#N/A
comp10151_c1_seq2	#N/A	#N/A	#N/A	#N/A	#N/A	#N/A	#N/A	#N/A	#N/A	#N/A	#N/A	#N/A	#N/A	#N/A	#N/A	#N/A	#N/A
comp10151_c1_seq3	#N/A	#N/A	#N/A	#N/A	#N/A	#N/A	#N/A	#N/A	#N/A	#N/A	#N/A	#N/A	#N/A	#N/A	#N/A	#N/A	#N/A
comp10151_c1_seq4	#N/A	#N/A	#N/A	#N/A	#N/A	#N/A	#N/A	#N/A	#N/A	#N/A	#N/A	#N/A	#N/A	#N/A	#N/A	#N/A	#N/A
comp10151_c1_seq5	#N/A	#N/A	#N/A	#N/A	#N/A	#N/A	#N/A	#N/A	#N/A	#N/A	#N/A	#N/A	#N/A	#N/A	#N/A	#N/A	#N/A
comp10152_c0_seq1	Solyc01g095280.2.1	Protein ABIL1 (AHRD V1 **-- B6TCZ2_MAIZE)	PGSC0003DMP400000177	Protein ABIL1	AT2G46225.1	ABI-1-like 1	#N/A	#N/A	#N/A	#N/A	#N/A	#N/A	#N/A	#N/A	#N/A	#N/A	Solyc01g095280.2.1
comp10153_c0_seq1	Solyc12g094550.1.1	AT1G76250-like protein (Fragment) (AHRD V1 *-*- D6PP03_9BRAS)	PGSC0003DMP400051052	Conserved gene of unknown function	AT1G76250.1	unknown protein; INVOLVED IN: biological_process unknown; LOCATED IN: endomembrane system; EXPRESSED IN: 6 plant structures; EXPRESSED DURING: 4 anthesis, petal differentiation and expansion stage; Has 74 Blast hits to 74 proteins in 16 species: Archae - 0; Bacteria - 0; Metazoa - 1; Fungi - 0; Plants - 69; Viruses - 0; Other Eukaryotes - 4 (source: NCBI BLink).	#N/A	#N/A	#N/A	#N/A	#N/A	#N/A	#N/A	#N/A	#N/A	#N/A	Solyc12g094550.1.1
comp10154_c0_seq1	Solyc03g115590.2.1	T7.1 protein (AHRD V1 *-*- Q9FZE6_ARATH)	PGSC0003DMP400042688	Conserved gene of unknown function	AT1G13940.1	Plant protein of unknown function (DUF863)	#N/A	#N/A	#N/A	#N/A	IPR008581:Protein of unknown function DUF863, plant	#N/A	#N/A	#N/A	#N/A	#N/A	Solyc03g115590.2.1
comp10154_c0_seq2	Solyc06g069630.2.1	Unknown Protein (AHRD V1)	PGSC0003DMP400055809	Conserved gene of unknown function	AT1G26620.1	Plant protein of unknown function (DUF863)	#N/A	#N/A	#N/A	#N/A	#N/A	#N/A	#N/A	#N/A	#N/A	#N/A	Solyc06g069630.2.1
comp10156_c0_seq1	Solyc11g071460.1.1	Dehydrogenase/reductase SDR family member 13 (AHRD V1 **-- DHR13_BOVIN)	PGSC0003DMP400032628	Carbonyl reductase	AT1G01800.1	NAD(P)-binding Rossmann-fold superfamily protein	#N/A	#N/A	#N/A	#N/A	IPR020904:Short-chain dehydrogenase/reductase, conserved site;IPR016040:NAD(P)-binding domain;IPR002347:Glucose/ribitol dehydrogenase;IPR002198:Short-chain dehydrogenase/reductase SDR	GO:0008152:metabolic process;GO:0003824:catalytic activity;GO:0000166:nucleotide binding	#N/A	#N/A	#N/A	#N/A	Solyc11g071460.1.1
comp10156_c0_seq2	Solyc10g017570.2.1	Carbonyl reductase 3 (AHRD V1 **** B6TRS7_MAIZE)	PGSC0003DMP400018141	(+)-neomenthol dehydrogenase	AT3G61220.1	NAD(P)-binding Rossmann-fold superfamily protein	#N/A	#N/A	#N/A	#N/A	IPR016040:NAD(P)-binding domain;IPR002347:Glucose/ribitol dehydrogenase;IPR002198:Short-chain dehydrogenase/reductase SDR	GO:0008152:metabolic process;GO:0003824:catalytic activity;GO:0000166:nucleotide binding	#N/A	#N/A	#N/A	#N/A	#N/A
comp10156_c0_seq3	Solyc11g071460.1.1	Dehydrogenase/reductase SDR family member 13 (AHRD V1 **-- DHR13_BOVIN)	PGSC0003DMP400032628	Carbonyl reductase	AT2G24190.2	NAD(P)-binding Rossmann-fold superfamily protein	#N/A	#N/A	#N/A	#N/A	IPR020904:Short-chain dehydrogenase/reductase, conserved site;IPR016040:NAD(P)-binding domain;IPR002347:Glucose/ribitol dehydrogenase;IPR002198:Short-chain dehydrogenase/reductase SDR	GO:0008152:metabolic process;GO:0003824:catalytic activity;GO:0000166:nucleotide binding	#N/A	#N/A	#N/A	#N/A	#N/A
comp10156_c0_seq4	Solyc10g017570.2.1	Carbonyl reductase 3 (AHRD V1 **** B6TRS7_MAIZE)	PGSC0003DMP400018141	(+)-neomenthol dehydrogenase	AT1G01800.1	NAD(P)-binding Rossmann-fold superfamily protein	#N/A	#N/A	#N/A	#N/A	IPR016040:NAD(P)-binding domain;IPR002347:Glucose/ribitol dehydrogenase;IPR002198:Short-chain dehydrogenase/reductase SDR	GO:0008152:metabolic process;GO:0003824:catalytic activity;GO:0000166:nucleotide binding	#N/A	#N/A	#N/A	#N/A	Solyc10g017570.2.1
comp10157_c0_seq1	Solyc03g044160.1.1	Pto-like, Serine/threonine kinase protein, resistance protein	PGSC0003DMP400026188	Conserved gene of unknown function	AT5G24010.1	Protein kinase superfamily protein	#N/A	#N/A	#N/A	#N/A	#N/A	#N/A	#N/A	#N/A	#N/A	#N/A	Solyc03g044160.1.1
comp10158_c0_seq1	Solyc03g097230.1.1	Protein containing AIG2-like domain (AHRD V1 *-*- D9PJU0_9ZZZZ)	PGSC0003DMP400045976	Gamma-glutamylcyclotransferase	AT3G02910.1	AIG2-like (avirulence induced gene) family protein	#N/A	#N/A	#N/A	#N/A	IPR009288:AIG2-like;IPR013024:Butirosin biosynthesis, BtrG-like	#N/A	#N/A	#N/A	#N/A	#N/A	Solyc03g097230.1.1
comp10159_c0_seq1	Solyc01g087640.2.1	Cinnamoyl CoA reductase-like protein (AHRD V1 ***- A9PFK4_POPTR)	PGSC0003DMP400049658	Cinnamoyl-CoA reductase	AT5G19440.1	NAD(P)-binding Rossmann-fold superfamily protein	#N/A	#N/A	#N/A	#N/A	IPR001509:NAD-dependent epimerase/dehydratase;IPR016040:NAD(P)-binding domain	GO:0008152:metabolic process;GO:0003824:catalytic activity;GO:0005488:binding;GO:0009987:cellular process;GO:0000166:nucleotide binding	#N/A	#N/A	#N/A	#N/A	Solyc01g087640.2.1
comp1016_c0_seq1	Solyc06g084540.2.1	Universal stress protein (AHRD V1 ***- B4UW73_ARAHY)	PGSC0003DMP400041561	Fiber protein Fb19	AT2G47710.1	Adenine nucleotide alpha hydrolases-like superfamily protein	#N/A	#N/A	#N/A	#N/A	IPR006016:UspA;IPR014729:Rossmann-like alpha/beta/alpha sandwich fold;IPR006015:Universal stress protein A	GO:0006950:response to stress	#N/A	#N/A	#N/A	#N/A	Solyc06g084540.2.1
comp10160_c0_seq1	#N/A	#N/A	#N/A	#N/A	#N/A	#N/A	#N/A	#N/A	emb|CU459025.8|	S.lycopersicum DNA sequence from clone LE_HBa-223O22 on chromosome 4, complete sequence	#N/A	#N/A	#N/A	#N/A	#N/A	#N/A	#N/A
comp10162_c0_seq1	Solyc03g078230.2.1	E3 ubiquitin-protein ligase CHFR (AHRD V1 ***- CHFR_MOUSE)	#N/A	#N/A	AT1G47570.1	RING/U-box superfamily protein	#N/A	#N/A	#N/A	#N/A	IPR013083:Zinc finger, RING/FYVE/PHD-type;IPR001841:Zinc finger, RING-type	GO:0005488:binding;GO:0005515:protein binding	#N/A	#N/A	#N/A	#N/A	Solyc03g078230.2.1
comp10163_c0_seq1	Solyc07g055830.2.1	Unknown Protein (AHRD V1)	PGSC0003DMP400030210	Protein pof4	AT2G42780.1	FUNCTIONS IN: molecular_function unknown; INVOLVED IN: regulation of transcription; LOCATED IN: integral to membrane, nucleus; EXPRESSED IN: 20 plant structures; EXPRESSED DURING: 11 growth stages; CONTAINS InterPro DOMAIN/s: RNA polymerase II transcription factor SIII, subunit A (InterPro:IPR010684); Has 187 Blast hits to 186 proteins in 77 species: Archae - 0; Bacteria - 0; Metazoa - 104; Fungi…	#N/A	#N/A	#N/A	#N/A	IPR010684:RNA polymerase II transcription factor SIII, subunit A	GO:0005634:nucleus;GO:0016020:membrane	#N/A	#N/A	#N/A	#N/A	Solyc07g055830.2.1
comp10164_c0_seq1	Solyc12g016190.1.1	High mobility group family (Fragment) (AHRD V1 **-- B9GFX2_POPTR)	PGSC0003DMP400032926	Transcription factor	AT3G13350.1	HMG (high mobility group) box protein with ARID/BRIGHT DNA-binding domain	#N/A	#N/A	#N/A	#N/A	IPR009071:High mobility group, superfamily	GO:0005515:protein binding	#N/A	#N/A	#N/A	#N/A	Solyc12g016190.1.1
comp10165_c0_seq1	Solyc07g066620.2.1	Os02g0169000 protein (Fragment) (AHRD V1 ***- Q0E3K5_ORYSJ)	PGSC0003DMP400038493	Conserved gene of unknown function	AT1G56180.1	unknown protein; INVOLVED IN: biological_process unknown; LOCATED IN: chloroplast; EXPRESSED IN: 23 plant structures; EXPRESSED DURING: 15 growth stages; BEST Arabidopsis thaliana protein match is: unknown protein (TAIR:AT5G27290.1); Has 436 Blast hits to 436 proteins in 83 species: Archae - 0; Bacteria - 153; Metazoa - 0; Fungi - 0; Plants - 160; Viruses - 0; Other Eukaryotes - 123 (source: NCBI…	#N/A	#N/A	#N/A	#N/A	#N/A	#N/A	#N/A	#N/A	#N/A	#N/A	Solyc07g066620.2.1
comp10166_c0_seq1	Solyc04g072440.2.1	MRNA complete cds clone RAFL23-27-B01 (AHRD V1 **-- Q67Z09_ARATH)	PGSC0003DMP400047936	DNA-directed RNA polymerase II	AT4G08540.1	DNA-directed RNA polymerase II protein	#N/A	#N/A	#N/A	#N/A	IPR018791:UV radiation resistance protein/autophagy-related protein 14	GO:0009987:cellular process;GO:0009056:catabolic process	#N/A	#N/A	#N/A	#N/A	Solyc04g072440.2.1
comp10167_c0_seq1	Solyc02g081300.2.1	Sucrose synthase (AHRD V1 **** Q9FHU4_ARATH)	PGSC0003DMP400029252	Sucrose synthase	AT1G73370.1	sucrose synthase 6	#N/A	#N/A	#N/A	#N/A	IPR012820:Sucrose synthase, plant/cyanobacteria;IPR000368:Sucrose synthase	GO:0016740:transferase activity;GO:0009987:cellular process;GO:0005975:carbohydrate metabolic process	#N/A	#N/A	#N/A	#N/A	Solyc02g081300.2.1
comp10167_c0_seq2	Solyc02g081300.2.1	Sucrose synthase (AHRD V1 **** Q9FHU4_ARATH)	PGSC0003DMP400029252	Sucrose synthase	AT1G73370.2	sucrose synthase 6	#N/A	#N/A	#N/A	#N/A	IPR012820:Sucrose synthase, plant/cyanobacteria;IPR000368:Sucrose synthase;IPR001296:Glycosyl transferase, family 1	GO:0016740:transferase activity;GO:0009058:biosynthetic process;GO:0009987:cellular process;GO:0005975:carbohydrate metabolic process	#N/A	#N/A	#N/A	#N/A	#N/A
comp10167_c0_seq3	Solyc02g081300.2.1	Sucrose synthase (AHRD V1 **** Q9FHU4_ARATH)	PGSC0003DMP400029252	Sucrose synthase	AT5G37180.1	sucrose synthase 5	#N/A	#N/A	#N/A	#N/A	IPR012820:Sucrose synthase, plant/cyanobacteria;IPR001296:Glycosyl transferase, family 1	GO:0016740:transferase activity;GO:0009058:biosynthetic process	#N/A	#N/A	#N/A	#N/A	#N/A
comp10168_c0_seq1	Solyc02g087950.2.1	cDNA clone J023065D24 full insert sequence (AHRD V1 *-*- B7EKP5_ORYSJ)	PGSC0003DMP400002565	60S ribosomal protein L34	AT5G39785.1	Protein of unknown function (DUF1666)	#N/A	#N/A	#N/A	#N/A	IPR002072:Nerve growth factor-related;IPR008195:Ribosomal protein L34Ae;IPR012870:Protein of unknown function DUF1666	GO:0005102:receptor binding;GO:0006412:translation;GO:0005840:ribosome;GO:0005198:structural molecule activity	#N/A	#N/A	#N/A	#N/A	Solyc02g087950.2.1
comp10169_c0_seq1	Solyc01g111130.2.1	Transcription factor (Fragment) (AHRD V1 *--* D6MK24_9ASPA)	PGSC0003DMP400002887	DNA binding protein	AT3G19860.2	basic helix-loop-helix (bHLH) DNA-binding superfamily protein	#N/A	#N/A	#N/A	#N/A	#N/A	#N/A	#N/A	#N/A	#N/A	#N/A	Solyc01g111130.2.1
comp1017_c0_seq1	Solyc01g099760.2.1	26S protease regulatory subunit 6A homolog (AHRD V1 ***- PRS6A_SOLLC)	PGSC0003DMP400042798	26S protease regulatory subunit 6A homolog	AT3G05530.1	regulatory particle triple-A ATPase 5A	#N/A	#N/A	#N/A	#N/A	IPR003593:AAA+ ATPase domain;IPR003960:ATPase, AAA-type, conserved site;IPR003959:ATPase, AAA-type, core	GO:0016787:hydrolase activity;GO:0000166:nucleotide binding	K03065	PSMC3, RPT5; 26S proteasome regulatory subunit T5	#N/A	03050 Proteasome;05169 Epstein-Barr virus infection	#N/A
comp1017_c0_seq2	Solyc01g099760.2.1	26S protease regulatory subunit 6A homolog (AHRD V1 ***- PRS6A_SOLLC)	PGSC0003DMP400042798	26S protease regulatory subunit 6A homolog	AT3G05530.1	regulatory particle triple-A ATPase 5A	#N/A	#N/A	#N/A	#N/A	IPR003960:ATPase, AAA-type, conserved site;IPR003959:ATPase, AAA-type, core	GO:0000166:nucleotide binding	#N/A	#N/A	#N/A	#N/A	#N/A
comp1017_c0_seq3	Solyc01g099760.2.1	26S protease regulatory subunit 6A homolog (AHRD V1 ***- PRS6A_SOLLC)	PGSC0003DMP400042798	26S protease regulatory subunit 6A homolog	AT3G05530.1	regulatory particle triple-A ATPase 5A	#N/A	#N/A	#N/A	#N/A	IPR003959:ATPase, AAA-type, core	GO:0000166:nucleotide binding	K03065	PSMC3, RPT5; 26S proteasome regulatory subunit T5	#N/A	03050 Proteasome;05169 Epstein-Barr virus infection	Solyc01g099760.2.1
comp1017_c0_seq4	Solyc01g099760.2.1	26S protease regulatory subunit 6A homolog (AHRD V1 ***- PRS6A_SOLLC)	PGSC0003DMP400042798	26S protease regulatory subunit 6A homolog	AT3G05530.1	regulatory particle triple-A ATPase 5A	#N/A	#N/A	#N/A	#N/A	#N/A	#N/A	#N/A	#N/A	#N/A	#N/A	#N/A
comp10170_c0_seq1	Solyc06g066300.1.1	Diphthamide biosynthesis protein 1 (AHRD V1 ***- B6TW72_MAIZE)	PGSC0003DMP400029320	Diphthamide biosynthesis protein	AT5G62030.1	diphthamide synthesis DPH2 family protein	#N/A	#N/A	#N/A	#N/A	IPR016435:Diphthamide synthesis, DHP1;IPR002728:Diphthamide synthesis, DPH1/DHP2	GO:0006464:protein modification process;GO:0009058:biosynthetic process;GO:0005737:cytoplasm	#N/A	#N/A	#N/A	#N/A	Solyc06g066300.1.1
comp10171_c0_seq1	Solyc02g080470.2.1	Heat shock protein 4 (AHRD V1 ***- B6U237_MAIZE)	PGSC0003DMP400054661	Heat shock 70 kDa protein	AT1G11660.1	heat shock protein 70 (Hsp 70) family protein	#N/A	#N/A	#N/A	#N/A	IPR001023:Heat shock protein Hsp70;IPR013126:Heat shock protein 70	GO:0000166:nucleotide binding	#N/A	#N/A	#N/A	#N/A	Solyc02g080470.2.1
comp10172_c0_seq1	Solyc04g080930.2.1	Peroxisome biogenesis factor 10 (AHRD V1 **-- B9U2H6_TOBAC)	PGSC0003DMP400006714	Peroxisome biogenesis factor 10	AT2G26350.1	peroxin 10	#N/A	#N/A	#N/A	#N/A	IPR013083:Zinc finger, RING/FYVE/PHD-type;IPR017907:Zinc finger, RING-type, conserved site;IPR001841:Zinc finger, RING-type;IPR025654:Peroxisome biogenesis factor 10;IPR006845:Pex, N-terminal	GO:0006810:transport;GO:0005777:peroxisome;GO:0009987:cellular process;GO:0005488:binding;GO:0005515:protein binding;GO:0016043:cellular component organization;GO:0016020:membrane	K13346	PEX10; peroxin-10	#N/A	04146 Peroxisome	Solyc04g080930.2.1
comp10173_c0_seq1	Solyc02g062940.2.1	Zinc finger protein (AHRD V1 *--- Q9LVQ7_ARATH)	PGSC0003DMP400027162	Zinc finger, C2H2 type family protein	AT5G66730.1	C2H2-like zinc finger protein	#N/A	#N/A	#N/A	#N/A	#N/A	#N/A	#N/A	#N/A	#N/A	#N/A	#N/A
comp10173_c0_seq2	Solyc02g085580.2.1	C2H2L domain class transcription factor (AHRD V1 **-* D9ZIU5_MALDO)	PGSC0003DMP400022483	C2H2L domain class transcription factor	AT5G66730.1	C2H2-like zinc finger protein	#N/A	#N/A	#N/A	#N/A	IPR015880:Zinc finger, C2H2-like;IPR013087:Zinc finger, C2H2-type/integrase, DNA-binding;IPR007087:Zinc finger, C2H2	GO:0003676:nucleic acid binding;GO:0005622:intracellular;GO:0005488:binding	#N/A	#N/A	#N/A	#N/A	Solyc02g085580.2.1
comp10173_c0_seq3	Solyc02g062940.2.1	Zinc finger protein (AHRD V1 *--- Q9LVQ7_ARATH)	PGSC0003DMP400027162	Zinc finger, C2H2 type family protein	AT5G66730.1	C2H2-like zinc finger protein	#N/A	#N/A	#N/A	#N/A	#N/A	#N/A	#N/A	#N/A	#N/A	#N/A	Solyc02g062940.2.1
comp10173_c0_seq4	Solyc02g062940.2.1	Zinc finger protein (AHRD V1 *--- Q9LVQ7_ARATH)	PGSC0003DMP400027162	Zinc finger, C2H2 type family protein	AT5G66730.1	C2H2-like zinc finger protein	#N/A	#N/A	#N/A	#N/A	#N/A	#N/A	#N/A	#N/A	#N/A	#N/A	#N/A
comp10173_c0_seq5	Solyc02g062940.2.1	Zinc finger protein (AHRD V1 *--- Q9LVQ7_ARATH)	PGSC0003DMP400027162	Zinc finger, C2H2 type family protein	AT5G66730.1	C2H2-like zinc finger protein	#N/A	#N/A	#N/A	#N/A	#N/A	#N/A	#N/A	#N/A	#N/A	#N/A	#N/A
comp10173_c0_seq6	Solyc02g085580.2.1	C2H2L domain class transcription factor (AHRD V1 **-* D9ZIU5_MALDO)	PGSC0003DMP400022483	C2H2L domain class transcription factor	AT5G66730.1	C2H2-like zinc finger protein	#N/A	#N/A	#N/A	#N/A	IPR015880:Zinc finger, C2H2-like;IPR013087:Zinc finger, C2H2-type/integrase, DNA-binding;IPR007087:Zinc finger, C2H2	GO:0003676:nucleic acid binding;GO:0005622:intracellular;GO:0005488:binding	#N/A	#N/A	#N/A	#N/A	#N/A
comp10174_c0_seq1	Solyc01g112220.2.1	Serine/threonine protein kinase-like (AHRD V1 **** Q5XWQ1_SOLTU)	PGSC0003DMP400025861	Serine/threonine-protein kinase cx32	AT2G17220.2	Protein kinase superfamily protein	#N/A	#N/A	#N/A	#N/A	IPR000719:Protein kinase, catalytic domain;IPR001245:Serine-threonine/tyrosine-protein kinase catalytic domain;IPR011009:Protein kinase-like domain	GO:0006464:protein modification process;GO:0016301:kinase activity;GO:0000166:nucleotide binding	#N/A	#N/A	#N/A	#N/A	#N/A
comp10175_c0_seq1	Solyc07g042630.2.1	Beta-Amyrin Synthase (AHRD V1 **** O82146_PANGI)	PGSC0003DMP400033008	Beta-amyrin synthase	AT2G07050.1	cycloartenol synthase 1	#N/A	#N/A	#N/A	#N/A	#N/A	#N/A	K15815	LUP2; lupeol synthase 2	5.4.99.39 5.4.99.40 5.4.99.41	00909 Sesquiterpenoid and triterpenoid biosynthesis	Solyc07g042630.2.1
comp10176_c0_seq1	Solyc06g009130.2.1	Sodium-calcium exchanger 3 (Fragment) (AHRD V1 *-*- Q9EPU8_MOUSE)	#N/A	#N/A	AT2G47600.1	magnesium/proton exchanger	#N/A	#N/A	#N/A	#N/A	IPR004837:Sodium/calcium exchanger membrane region	GO:0006810:transport;GO:0009987:cellular process;GO:0016020:membrane	#N/A	#N/A	#N/A	#N/A	Solyc06g009130.2.1
comp10177_c0_seq1	Solyc08g082830.2.1	NH(3)-dependent NAD(+) synthetase (AHRD V1 ***- A1ZGC5_9BACT)	PGSC0003DMP400021438	Carbon-nitrogen hydrolase family protein	AT1G55090.1	carbon-nitrogen hydrolase family protein	#N/A	#N/A	#N/A	#N/A	IPR003694:NAD synthase;IPR014729:Rossmann-like alpha/beta/alpha sandwich fold;IPR022310:NAD/GMP synthase;IPR003010:Nitrilase/cyanide hydratase;IPR014445:Glutamine-dependent NAD(+) synthetase	GO:0009058:biosynthetic process;GO:0003824:catalytic activity;GO:0019748:secondary metabolic process;GO:0006139:nucleobase, nucleoside, nucleotide and nucleic acid metabolic process;GO:0000166:nucleotide binding	K01950	E6.3.5.1, NADSYN1, QNS1, nadE; NAD+ synthase (glutamine-hydrolysing)	6.3.5.1	00760 Nicotinate and nicotinamide metabolism	Solyc08g082830.2.1
comp10178_c0_seq1	Solyc02g087730.2.1	Katanin p80 WD40-containing subunit B1 (AHRD V1 *--- KTNB1_XENTR)	PGSC0003DMP400002350	F-box family protein	#N/A	#N/A	#N/A	#N/A	#N/A	#N/A	IPR015943:WD40/YVTN repeat-like-containing domain	GO:0005515:protein binding	#N/A	#N/A	#N/A	#N/A	Solyc02g087730.2.1
comp10178_c0_seq2	Solyc02g087730.2.1	Katanin p80 WD40-containing subunit B1 (AHRD V1 *--- KTNB1_XENTR)	PGSC0003DMP400002350	F-box family protein	#N/A	#N/A	#N/A	#N/A	#N/A	#N/A	#N/A	#N/A	#N/A	#N/A	#N/A	#N/A	#N/A
comp10178_c0_seq3	Solyc02g087730.2.1	Katanin p80 WD40-containing subunit B1 (AHRD V1 *--- KTNB1_XENTR)	PGSC0003DMP400002350	F-box family protein	#N/A	#N/A	#N/A	#N/A	#N/A	#N/A	IPR015943:WD40/YVTN repeat-like-containing domain;IPR019775:WD40 repeat, conserved site	GO:0005515:protein binding	#N/A	#N/A	#N/A	#N/A	#N/A
comp10179_c0_seq1	Solyc08g042100.2.1	Armadillo/beta-catenin repeat family protein (AHRD V1 **-- D7MAU3_ARALY)	PGSC0003DMP400001840	Ubiquitin-protein ligase	AT4G31890.2	ARM repeat superfamily protein	#N/A	#N/A	#N/A	#N/A	IPR016024:Armadillo-type fold;IPR011989:Armadillo-like helical;IPR000225:Armadillo	GO:0005515:protein binding	#N/A	#N/A	#N/A	#N/A	Solyc08g042100.2.1
comp1018_c0_seq1	Solyc02g087330.2.1	B12D-like protein (AHRD V1 ***- D2XQY6_WOLAR)	PGSC0003DMP400002524	B12D	AT3G48140.1	B12D protein	#N/A	#N/A	#N/A	#N/A	IPR010530:NADH-ubiquinone reductase complex 1 MLRQ subunit	#N/A	#N/A	#N/A	#N/A	#N/A	Solyc02g087330.2.1
comp10180_c0_seq1	Solyc02g086770.2.1	Cinnamoyl CoA reductase-like protein (AHRD V1 **** Q9LYJ0_ARATH)	PGSC0003DMP400001035	Cinnamoyl-CoA reductase	AT5G14700.1	NAD(P)-binding Rossmann-fold superfamily protein	#N/A	#N/A	#N/A	#N/A	IPR016040:NAD(P)-binding domain;IPR002225:3-beta hydroxysteroid dehydrogenase/isomerase	GO:0008152:metabolic process;GO:0006629:lipid metabolic process;GO:0009058:biosynthetic process;GO:0003824:catalytic activity;GO:0009987:cellular process;GO:0000166:nucleotide binding	#N/A	#N/A	#N/A	#N/A	Solyc02g086770.2.1
comp10180_c0_seq2	Solyc02g086770.2.1	Cinnamoyl CoA reductase-like protein (AHRD V1 **** Q9LYJ0_ARATH)	PGSC0003DMP400001035	Cinnamoyl-CoA reductase	AT5G14700.1	NAD(P)-binding Rossmann-fold superfamily protein	#N/A	#N/A	#N/A	#N/A	IPR016040:NAD(P)-binding domain;IPR002225:3-beta hydroxysteroid dehydrogenase/isomerase	GO:0008152:metabolic process;GO:0006629:lipid metabolic process;GO:0009058:biosynthetic process;GO:0003824:catalytic activity;GO:0009987:cellular process;GO:0000166:nucleotide binding	#N/A	#N/A	#N/A	#N/A	#N/A
comp10181_c0_seq1	Solyc02g069940.2.1	WPP domain-associated protein (Fragment) (AHRD V1 ***- WAP_SOLLC)	PGSC0003DMP400036606	WPP domain-associated protein	AT2G34730.2	myosin heavy chain-related	#N/A	#N/A	#N/A	#N/A	#N/A	#N/A	#N/A	#N/A	#N/A	#N/A	Solyc02g069940.2.1
comp10181_c0_seq2	Solyc02g069940.2.1	WPP domain-associated protein (Fragment) (AHRD V1 ***- WAP_SOLLC)	PGSC0003DMP400036606	WPP domain-associated protein	AT2G34730.2	myosin heavy chain-related	#N/A	#N/A	#N/A	#N/A	#N/A	#N/A	#N/A	#N/A	#N/A	#N/A	#N/A
comp10181_c0_seq3	Solyc02g069940.2.1	WPP domain-associated protein (Fragment) (AHRD V1 ***- WAP_SOLLC)	PGSC0003DMP400036606	WPP domain-associated protein	AT2G34730.1	myosin heavy chain-related	#N/A	#N/A	#N/A	#N/A	#N/A	#N/A	#N/A	#N/A	#N/A	#N/A	#N/A
comp10181_c0_seq4	Solyc02g069940.2.1	WPP domain-associated protein (Fragment) (AHRD V1 ***- WAP_SOLLC)	PGSC0003DMP400036606	WPP domain-associated protein	AT2G34730.1	myosin heavy chain-related	#N/A	#N/A	#N/A	#N/A	#N/A	#N/A	#N/A	#N/A	#N/A	#N/A	#N/A
comp10182_c0_seq1	Solyc08g068810.2.1	Ubiquitin carboxyl-terminal hydrolase (AHRD V1 **** B9SXP1_RICCO)	PGSC0003DMP400026018	Ubiquitin carboxyl-terminal hydrolase	AT5G10790.1	ubiquitin-specific protease 22	#N/A	#N/A	#N/A	#N/A	IPR013083:Zinc finger, RING/FYVE/PHD-type;IPR001607:Zinc finger, UBP-type;IPR018200:Peptidase C19, ubiquitin carboxyl-terminal hydrolase 2, conserved site;IPR001394:Peptidase C19, ubiquitin carboxyl-terminal hydrolase 2	GO:0005488:binding;GO:0009987:cellular process;GO:0019538:protein metabolic process;GO:0016787:hydrolase activity;GO:0009056:catabolic process	K11366	USP22_27_51, UBP8; ubiquitin carboxyl-terminal hydrolase 22/27/51	3.1.2.15	#N/A	Solyc08g068810.2.1
comp10183_c0_seq1	Solyc12g097030.1.1	Carboxyl-terminal processing protease (AHRD V1 ***- Q5N158_SYNP6)	PGSC0003DMP400015151	D1 protease	AT4G17740.2	Peptidase S41 family protein	#N/A	#N/A	#N/A	#N/A	IPR001478:PDZ domain;IPR005151:Interphotoreceptor retinol-binding;IPR004447:Peptidase S41A, C-terminal peptidase	GO:0016787:hydrolase activity;GO:0019538:protein metabolic process;GO:0005515:protein binding;GO:0009056:catabolic process	#N/A	#N/A	#N/A	#N/A	Solyc12g097030.1.1
comp10184_c0_seq1	Solyc02g084610.1.1	LRR receptor-like serine/threonine-protein kinase, RLP	PGSC0003DMP400006322	Serine-threonine protein kinase, plant-type	AT5G66330.1	Leucine-rich repeat (LRR) family protein	#N/A	#N/A	#N/A	#N/A	IPR001611:Leucine-rich repeat	GO:0005515:protein binding	#N/A	#N/A	#N/A	#N/A	Solyc02g084610.1.1
comp10185_c0_seq1	Solyc10g049850.1.1	TIP41-like protein (AHRD V1 ***- B2XBN7_SALSA)	PGSC0003DMP400044615	Type 2A phosphatase activator TIP41	AT4G34270.1	TIP41-like family protein	#N/A	#N/A	#N/A	#N/A	#N/A	#N/A	#N/A	#N/A	#N/A	#N/A	#N/A
comp10185_c0_seq2	Solyc10g049850.1.1	TIP41-like protein (AHRD V1 ***- B2XBN7_SALSA)	PGSC0003DMP400044615	Type 2A phosphatase activator TIP41	AT4G34270.1	TIP41-like family protein	#N/A	#N/A	#N/A	#N/A	#N/A	#N/A	#N/A	#N/A	#N/A	#N/A	Solyc10g049850.1.1
comp10185_c0_seq3	Solyc10g049850.1.1	TIP41-like protein (AHRD V1 ***- B2XBN7_SALSA)	PGSC0003DMP400044615	Type 2A phosphatase activator TIP41	AT4G34270.1	TIP41-like family protein	#N/A	#N/A	#N/A	#N/A	IPR007303:TIP41-like protein	#N/A	#N/A	#N/A	#N/A	#N/A	#N/A
comp10185_c0_seq4	Solyc10g049850.1.1	TIP41-like protein (AHRD V1 ***- B2XBN7_SALSA)	PGSC0003DMP400040236	Type 2A phosphatase activator TIP41	AT4G34270.1	TIP41-like family protein	#N/A	#N/A	#N/A	#N/A	IPR007303:TIP41-like protein	#N/A	#N/A	#N/A	#N/A	#N/A	#N/A
comp10185_c0_seq5	Solyc10g049850.1.1	TIP41-like protein (AHRD V1 ***- B2XBN7_SALSA)	PGSC0003DMP400044615	Type 2A phosphatase activator TIP41	AT4G34270.1	TIP41-like family protein	#N/A	#N/A	#N/A	#N/A	#N/A	#N/A	#N/A	#N/A	#N/A	#N/A	#N/A
comp10186_c0_seq1	Solyc01g100410.2.1	Iron-sulfur cluster insertion protein ErpA (AHRD V1 ***- C8Q1G7_9GAMM)	PGSC0003DMP400005071	Iron-sulfur assembly protein IscA-like 2, mitochondrial	AT5G03905.1	Iron-sulphur cluster biosynthesis family protein	#N/A	#N/A	#N/A	#N/A	IPR016092:FeS cluster insertion;IPR000361:FeS cluster biogenesis	GO:0009058:biosynthetic process;GO:0005488:binding;GO:0009987:cellular process;GO:0005198:structural molecule activity	#N/A	#N/A	#N/A	#N/A	Solyc01g100410.2.1
comp10187_c0_seq1	Solyc03g097320.2.1	RNA polymerase sigma-70 factor (AHRD V1 ***- B0C890_ACAM1)	PGSC0003DMP400046011	Sigma factor	AT1G64860.2	sigma factor A	#N/A	#N/A	#N/A	#N/A	#N/A	#N/A	#N/A	#N/A	#N/A	#N/A	#N/A
comp10187_c0_seq2	Solyc03g097320.2.1	RNA polymerase sigma-70 factor (AHRD V1 ***- B0C890_ACAM1)	PGSC0003DMP400046011	Sigma factor	AT1G64860.2	sigma factor A	#N/A	#N/A	#N/A	#N/A	IPR013325:RNA polymerase sigma factor, region 2;IPR000943:RNA polymerase sigma-70 factor;IPR007627:RNA polymerase sigma-70 region 2;IPR014284:RNA polymerase sigma-70;IPR013324:RNA polymerase sigma factor, region 3/4	GO:0030528:transcription regulator activity;GO:0003677:DNA binding;GO:0003700:transcription factor activity	#N/A	#N/A	#N/A	#N/A	Solyc03g097320.2.1
comp10188_c0_seq1	Solyc01g103770.2.1	Protein p8 MTCP-1 (AHRD V1 ***- MTCPA_MOUSE)	PGSC0003DMP400043242	Conserved gene of unknown function	AT1G09794.1	Cox19 family protein (CHCH motif)	#N/A	#N/A	#N/A	#N/A	IPR009069:MTCP1	#N/A	#N/A	#N/A	#N/A	#N/A	Solyc01g103770.2.1
comp10189_c0_seq1	#N/A	#N/A	PGSC0003DMP400005023	Conserved gene of unknown function	#N/A	#N/A	#N/A	#N/A	#N/A	#N/A	#N/A	#N/A	#N/A	#N/A	#N/A	#N/A	#N/A
comp1019_c0_seq1	Solyc05g005460.2.1	Nucleoredoxin 2 (AHRD V1 *--- A8I9J4_CHLRE)	PGSC0003DMP400053996	Nucleoredoxin	AT1G60420.1	DC1 domain-containing protein	#N/A	#N/A	#N/A	#N/A	IPR012336:Thioredoxin-like fold;IPR011424:C1-like	GO:0008152:metabolic process;GO:0003824:catalytic activity	#N/A	#N/A	#N/A	#N/A	#N/A
comp1019_c0_seq2	Solyc05g005460.2.1	Nucleoredoxin 2 (AHRD V1 *--- A8I9J4_CHLRE)	PGSC0003DMP400053996	Nucleoredoxin	AT1G60420.1	DC1 domain-containing protein	#N/A	#N/A	#N/A	#N/A	IPR017937:Thioredoxin, conserved site;IPR012336:Thioredoxin-like fold;IPR011424:C1-like	GO:0019725:cellular homeostasis;GO:0008152:metabolic process;GO:0003824:catalytic activity	#N/A	#N/A	#N/A	#N/A	Solyc05g005460.2.1
comp10191_c0_seq1	Solyc02g062680.2.1	Anaphase-promoting complex subunit 10 family (AHRD V1 ***- D7LBA6_ARALY)	PGSC0003DMP400027133	Anaphase-promoting complex	AT2G18290.1	anaphase promoting complex 10	#N/A	#N/A	#N/A	#N/A	IPR008979:Galactose-binding domain-like;IPR004939:Anaphase-promoting complex, subunit 10/DOC domain	#N/A	K03357	APC10, DOC1; anaphase-promoting complex subunit 10	#N/A	04120 Ubiquitin mediated proteolysis;04110 Cell cycle;04111 Cell cycle - yeast;04113 Meiosis - yeast;04114 Oocyte meiosis;04914 Progesterone-mediated oocyte maturation;05166 HTLV-I infection	Solyc02g062680.2.1
comp10192_c0_seq1	Solyc04g009020.2.1	Pre-mRNA-splicing factor clf1 (AHRD V1 **-- B2VSG1_PYRTR)	PGSC0003DMP400020416	Pre-mRNA splicing factor	AT3G17040.1	high chlorophyll fluorescent 107	#N/A	#N/A	#N/A	#N/A	IPR013105:Tetratricopeptide TPR2;IPR013026:Tetratricopeptide repeat-containing domain;IPR011990:Tetratricopeptide-like helical;IPR003107:RNA-processing protein, HAT helix;IPR019734:Tetratricopeptide repeat	GO:0005622:intracellular;GO:0005515:protein binding;GO:0006139:nucleobase, nucleoside, nucleotide and nucleic acid metabolic process	#N/A	#N/A	#N/A	#N/A	#N/A
comp10192_c0_seq2	Solyc04g009020.2.1	Pre-mRNA-splicing factor clf1 (AHRD V1 **-- B2VSG1_PYRTR)	PGSC0003DMP400020416	Pre-mRNA splicing factor	AT3G17040.1	high chlorophyll fluorescent 107	#N/A	#N/A	#N/A	#N/A	IPR013105:Tetratricopeptide TPR2;IPR013026:Tetratricopeptide repeat-containing domain;IPR011990:Tetratricopeptide-like helical;IPR003107:RNA-processing protein, HAT helix;IPR019734:Tetratricopeptide repeat	GO:0005622:intracellular;GO:0005515:protein binding;GO:0006139:nucleobase, nucleoside, nucleotide and nucleic acid metabolic process	#N/A	#N/A	#N/A	#N/A	#N/A
comp10192_c0_seq3	Solyc04g009020.2.1	Pre-mRNA-splicing factor clf1 (AHRD V1 **-- B2VSG1_PYRTR)	PGSC0003DMP400020416	Pre-mRNA splicing factor	AT3G17040.1	high chlorophyll fluorescent 107	#N/A	#N/A	#N/A	#N/A	IPR013105:Tetratricopeptide TPR2;IPR013026:Tetratricopeptide repeat-containing domain;IPR011990:Tetratricopeptide-like helical;IPR003107:RNA-processing protein, HAT helix;IPR019734:Tetratricopeptide repeat	GO:0005622:intracellular;GO:0005515:protein binding;GO:0006139:nucleobase, nucleoside, nucleotide and nucleic acid metabolic process	#N/A	#N/A	#N/A	#N/A	#N/A
comp10192_c0_seq4	Solyc04g009020.2.1	Pre-mRNA-splicing factor clf1 (AHRD V1 **-- B2VSG1_PYRTR)	PGSC0003DMP400020416	Pre-mRNA splicing factor	AT3G17040.1	high chlorophyll fluorescent 107	#N/A	#N/A	#N/A	#N/A	IPR013105:Tetratricopeptide TPR2;IPR013026:Tetratricopeptide repeat-containing domain;IPR011990:Tetratricopeptide-like helical;IPR003107:RNA-processing protein, HAT helix;IPR019734:Tetratricopeptide repeat	GO:0005622:intracellular;GO:0005515:protein binding;GO:0006139:nucleobase, nucleoside, nucleotide and nucleic acid metabolic process	#N/A	#N/A	#N/A	#N/A	Solyc04g009020.2.1
comp10193_c0_seq1	Solyc09g056360.2.1	Membrane protein (AHRD V1 **-- B6ST21_MAIZE)	PGSC0003DMP400009584	Dopamine beta-monooxygenase	AT3G25290.2	Auxin-responsive family protein	#N/A	#N/A	#N/A	#N/A	IPR017214:Uncharacterised conserved protein UCP037471;IPR005018:DOMON domain;IPR006593:Cytochrome b561/ferric reductase transmembrane;IPR004877:Cytochrome b561, eukaryote	GO:0016020:membrane	#N/A	#N/A	#N/A	#N/A	Solyc09g056360.2.1
comp10194_c0_seq1	Solyc05g024260.2.1	RAG1-activating protein 1 homolog (AHRD V1 **-- R1AP1_DANRE)	PGSC0003DMP400014959	MtN3 protein	AT5G23660.1	homolog of Medicago truncatula MTN3	#N/A	#N/A	#N/A	#N/A	IPR004316:RAG1-activating protein-1-related	GO:0016020:membrane	K15382	SLC50A, SWEET; solute carrier family 50 (sugar transporter)	#N/A	#N/A	Solyc05g024260.2.1
comp10194_c0_seq2	Solyc05g024260.2.1	RAG1-activating protein 1 homolog (AHRD V1 **-- R1AP1_DANRE)	PGSC0003DMP400014959	MtN3 protein	AT5G13170.1	senescence-associated gene 29	#N/A	#N/A	#N/A	#N/A	IPR004316:RAG1-activating protein-1-related	GO:0016020:membrane	#N/A	#N/A	#N/A	#N/A	#N/A
comp10195_c0_seq1	Solyc04g008610.2.1	Histone acetyltransferase (AHRD V1 **** B9HG17_POPTR)	PGSC0003DMP400054641	Histone acetyltransferase	AT1G79000.2	histone acetyltransferase of the CBP family 1	#N/A	#N/A	#N/A	#N/A	#N/A	#N/A	#N/A	#N/A	#N/A	#N/A	#N/A
comp10196_c0_seq1	Solyc06g053980.2.1	Chlorophyllase 2 (AHRD V1 **** Q8GTM3_BRAOL)	PGSC0003DMP400028422	Chlorophyllase	AT5G43860.1	chlorophyllase 2	#N/A	#N/A	#N/A	#N/A	IPR010821:Chlorophyllase	GO:0009987:cellular process;GO:0016787:hydrolase activity;GO:0009056:catabolic process	#N/A	#N/A	#N/A	#N/A	Solyc06g053980.2.1
comp10197_c0_seq1	Solyc08g008490.2.1	WD-40 repeat family protein (AHRD V1 **-- D7KS76_ARALY)	PGSC0003DMP400010369	WD-repeat protein	AT5G24320.1	Transducin/WD40 repeat-like superfamily protein	#N/A	#N/A	#N/A	#N/A	IPR015943:WD40/YVTN repeat-like-containing domain;IPR020472:G-protein beta WD-40 repeat;IPR017986:WD40-repeat-containing domain;IPR001680:WD40 repeat	GO:0005515:protein binding	#N/A	#N/A	#N/A	#N/A	Solyc08g008490.2.1
comp10198_c0_seq1	Solyc07g063540.2.1	Unknown Protein (AHRD V1)	PGSC0003DMP400033451	Conserved gene of unknown function	AT2G20820.1	unknown protein; Has 44 Blast hits to 44 proteins in 13 species: Archae - 0; Bacteria - 0; Metazoa - 0; Fungi - 0; Plants - 44; Viruses - 0; Other Eukaryotes - 0 (source: NCBI BLink).	#N/A	#N/A	#N/A	#N/A	#N/A	#N/A	#N/A	#N/A	#N/A	#N/A	Solyc07g063540.2.1
comp10199_c0_seq1	Solyc10g005210.2.1	DNA-3-methyladenine glycosylase I (AHRD V1 ***- B4FWT0_MAIZE)	PGSC0003DMP400019990	DNA-3-methyladenine glycosylase	AT3G12710.1	DNA glycosylase superfamily protein	#N/A	#N/A	#N/A	#N/A	#N/A	#N/A	#N/A	#N/A	#N/A	#N/A	Solyc10g005210.2.1
comp102_c0_seq1	Solyc09g090610.2.1	50S ribosomal protein L14 (AHRD V1 ***- RL14_DEHE1)	PGSC0003DMP400034969	60S ribosomal protein L23	AT3G04400.1	Ribosomal protein L14p/L23e family protein	#N/A	#N/A	#N/A	#N/A	IPR023571:Ribosomal protein L14 domain;IPR000218:Ribosomal protein L14b/L23e;IPR019972:Ribosomal protein L14 conserved site	GO:0006412:translation;GO:0005840:ribosome;GO:0005198:structural molecule activity	K02894	RP-L23e, RPL23; large subunit ribosomal protein L23e	#N/A	03010 Ribosome	Solyc06g083780.2.1
comp102_c0_seq2	Solyc09g090610.2.1	50S ribosomal protein L14 (AHRD V1 ***- RL14_DEHE1)	PGSC0003DMP400034969	60S ribosomal protein L23	AT3G04400.1	Ribosomal protein L14p/L23e family protein	#N/A	#N/A	#N/A	#N/A	IPR023571:Ribosomal protein L14 domain;IPR000218:Ribosomal protein L14b/L23e;IPR019972:Ribosomal protein L14 conserved site	GO:0006412:translation;GO:0005840:ribosome;GO:0005198:structural molecule activity	K02894	RP-L23e, RPL23; large subunit ribosomal protein L23e	#N/A	03010 Ribosome	Solyc09g072870.2.1
comp1020_c0_seq1	Solyc07g062870.2.1	30S ribosomal protein S20 (AHRD V1 *-*- RS20_THEEB)	PGSC0003DMP400021930	30S ribosomal protein S20	AT3G15190.1	chloroplast 30S ribosomal protein S20, putative	#N/A	#N/A	#N/A	#N/A	IPR002583:Ribosomal protein S20	GO:0003723:RNA binding;GO:0006412:translation;GO:0005840:ribosome;GO:0005198:structural molecule activity	K02968	RP-S20, rpsT; small subunit ribosomal protein S20	#N/A	03010 Ribosome	Solyc07g062870.2.1
comp10200_c0_seq1	Solyc04g072640.2.1	Membrane-anchored ubiquitin-fold protein 2 (AHRD V1 ***- D7M7C8_ARALY)	PGSC0003DMP400047880	NTGP5	AT1G22050.1	membrane-anchored ubiquitin-fold protein 6 precursor	#N/A	#N/A	#N/A	#N/A	#N/A	#N/A	#N/A	#N/A	#N/A	#N/A	Solyc04g072640.2.1
comp10202_c0_seq1	Solyc11g012480.1.1	Thymidine kinase (AHRD V1 ***- B9IH47_POPTR)	PGSC0003DMP400023501	Pentatricopeptide repeat-containing protein	AT5G23070.1	Thymidine kinase	#N/A	#N/A	#N/A	#N/A	#N/A	#N/A	K00857	E2.7.1.21, tdk; thymidine kinase	2.7.1.21	00240 Pyrimidine metabolism;00983 Drug metabolism - other enzymes	Solyc11g012480.1.1
comp10204_c0_seq1	Solyc10g005830.2.1	Homoserine dehydrogenase-like (AHRD V1 ***- Q5QLC2_ORYSJ)	#N/A	#N/A	#N/A	#N/A	#N/A	#N/A	#N/A	#N/A	#N/A	#N/A	#N/A	#N/A	#N/A	#N/A	#N/A
comp10205_c0_seq1	Solyc07g042700.2.1	RNA-binding region RNP-1 (RNA recognition motif) Pyridoxal-dependent decarboxylase (AHRD V1 **-- A2Q361_MEDTR)	PGSC0003DMP400023952	Marker Xucw84	AT5G58130.1	RNA-binding (RRM/RBD/RNP motifs) family protein	#N/A	#N/A	#N/A	#N/A	#N/A	#N/A	#N/A	#N/A	#N/A	#N/A	#N/A
comp10208_c0_seq1	Solyc08g059760.2.1	Peroxidase 40 (AHRD V1 **** PER40_ARATH)	PGSC0003DMP400055663	L-ascorbate peroxidase 1, cytosolic	AT4G32320.1	ascorbate peroxidase 6	#N/A	#N/A	#N/A	#N/A	#N/A	#N/A	K00434	E1.11.1.11; L-ascorbate peroxidase	1.11.1.11	00053 Ascorbate and aldarate metabolism;00480 Glutathione metabolism	Solyc08g059760.2.1
comp10209_c0_seq1	Solyc09g011880.2.1	LOC556397 protein (Fragment) (AHRD V1 **-- Q05AJ0_DANRE)	PGSC0003DMP400035310	Conserved gene of unknown function	AT2G38000.1	chaperone protein dnaJ-related	#N/A	#N/A	#N/A	#N/A	IPR001305:Heat shock protein DnaJ, cysteine-rich domain	GO:0005515:protein binding	#N/A	#N/A	#N/A	#N/A	Solyc09g011880.2.1
comp10209_c0_seq2	Solyc09g011880.2.1	LOC556397 protein (Fragment) (AHRD V1 **-- Q05AJ0_DANRE)	PGSC0003DMP400035310	Conserved gene of unknown function	AT2G38000.1	chaperone protein dnaJ-related	#N/A	#N/A	#N/A	#N/A	#N/A	#N/A	#N/A	#N/A	#N/A	#N/A	#N/A
comp1021_c0_seq1	Solyc03g044000.1.1	Ribosomal protein L26 (AHRD V1 ***- A8HMG7_CHLRE)	PGSC0003DMP400015955	L24 ribosomal protein	AT3G49910.1	Translation protein SH3-like family protein	#N/A	#N/A	#N/A	#N/A	IPR005824:KOW;IPR014723:Ribosomal protein L24, SH3-like;IPR005756:Ribosomal protein L26/L24P, eukaryotic/archaeal;IPR005825:Ribosomal protein L24/L26, conserved site;IPR008991:Translation protein SH3-like	GO:0005840:ribosome;GO:0006412:translation;GO:0005198:structural molecule activity	K02898	RP-L26e, RPL26; large subunit ribosomal protein L26e	#N/A	03010 Ribosome	Solyc03g044000.1.1
comp10210_c0_seq1	Solyc06g007780.2.1	Ras GTPase-activating protein-binding protein 2 (AHRD V1 *--- B5X4A8_SALSA)	PGSC0003DMP400035875	RNA binding protein	AT3G25150.2	Nuclear transport factor 2 (NTF2) family protein with RNA binding (RRM-RBD-RNP motifs) domain	#N/A	#N/A	#N/A	#N/A	IPR002075:Nuclear transport factor 2;IPR018222:Nuclear transport factor 2, Eukaryote	GO:0006810:transport;GO:0005622:intracellular	#N/A	#N/A	#N/A	#N/A	#N/A
comp10211_c0_seq1	Solyc11g005950.1.1	Os12g0596600 protein (Fragment) (AHRD V1 *-*- Q0IM59_ORYSJ)	PGSC0003DMP400049942	Transcription regulator	AT2G13690.1	PRLI-interacting factor, putative	#N/A	#N/A	#N/A	#N/A	#N/A	#N/A	#N/A	#N/A	#N/A	#N/A	Solyc11g005950.1.1
comp10212_c0_seq1	Solyc01g107090.2.1	Beta-1 4-xylosidase (AHRD V1 *-*- D7LA14_ARALY)	PGSC0003DMP400044836	Conserved gene of unknown function	AT3G19615.1	unknown protein; FUNCTIONS IN: molecular_function unknown; INVOLVED IN: biological_process unknown; LOCATED IN: cellular_component unknown; Has 10 Blast hits to 10 proteins in 5 species: Archae - 0; Bacteria - 0; Metazoa - 0; Fungi - 0; Plants - 10; Viruses - 0; Other Eukaryotes - 0 (source: NCBI BLink).	#N/A	#N/A	#N/A	#N/A	#N/A	#N/A	#N/A	#N/A	#N/A	#N/A	#N/A
comp10212_c0_seq2	Solyc01g107090.2.1	Beta-1 4-xylosidase (AHRD V1 *-*- D7LA14_ARALY)	PGSC0003DMP400044836	Conserved gene of unknown function	AT3G19615.1	unknown protein; FUNCTIONS IN: molecular_function unknown; INVOLVED IN: biological_process unknown; LOCATED IN: cellular_component unknown; Has 10 Blast hits to 10 proteins in 5 species: Archae - 0; Bacteria - 0; Metazoa - 0; Fungi - 0; Plants - 10; Viruses - 0; Other Eukaryotes - 0 (source: NCBI BLink).	#N/A	#N/A	#N/A	#N/A	#N/A	#N/A	#N/A	#N/A	#N/A	#N/A	Solyc01g107090.2.1
comp10213_c0_seq1	Solyc06g083270.2.1	ER lumen retaining receptor family-like protein (AHRD V1 ***- Q38JH5_SOLTU)	PGSC0003DMP400035003	ER lumen retaining receptor family	#N/A	#N/A	#N/A	#N/A	#N/A	#N/A	#N/A	#N/A	#N/A	#N/A	#N/A	#N/A	#N/A
comp10214_c0_seq1	Solyc03g121920.2.1	Mitochondrial carrier-like protein (AHRD V1 ***- Q8L9F8_ARATH)	PGSC0003DMP400068908	Mitochondrial substrate carrier family protein isoform 1	AT1G72820.1	Mitochondrial substrate carrier family protein	#N/A	#N/A	#N/A	#N/A	#N/A	#N/A	#N/A	#N/A	#N/A	#N/A	Solyc03g121920.2.1
comp10215_c0_seq1	Solyc09g092500.1.1	UDP-glucosyltransferase family 1 protein (AHRD V1 **** C6KI44_CITSI)	PGSC0003DMP400011906	Cold-induced glucosyl transferase	AT4G15550.1	indole-3-acetate beta-D-glucosyltransferase	#N/A	#N/A	#N/A	#N/A	IPR002213:UDP-glucuronosyl/UDP-glucosyltransferase	GO:0008152:metabolic process	#N/A	#N/A	#N/A	#N/A	Solyc09g092500.1.1
comp10216_c0_seq1	Solyc01g099860.2.1	Serine/threonine-protein phosphatase (AHRD V1 **** Q84T16_PHAAT)	PGSC0003DMP400042904	Serine/threonine-protein phosphatase	AT3G05580.1	Calcineurin-like metallo-phosphoesterase superfamily protein	#N/A	#N/A	#N/A	#N/A	IPR004843:Metallophosphoesterase domain;IPR006186:Serine/threonine-specific protein phosphatase/bis(5-nucleosyl)-tetraphosphatase	GO:0016787:hydrolase activity	K01090	E3.1.3.16; protein phosphatase	3.1.3.16	#N/A	Solyc01g099860.2.1
comp10217_c0_seq1	Solyc12g100010.1.1	LRR receptor-like serine/threonine-protein kinase, RLP	PGSC0003DMP400031335	Hcr2-0A	AT3G28890.2	receptor like protein 43	#N/A	#N/A	#N/A	#N/A	IPR003591:Leucine-rich repeat, typical subtype;IPR001611:Leucine-rich repeat	GO:0005515:protein binding	#N/A	#N/A	#N/A	#N/A	Solyc12g100010.1.1
comp10218_c0_seq1	Solyc02g030210.2.1	AP2-like ethylene-responsive transcription factor At2g41710 (AHRD V1 ***- AP2L4_ARATH)	PGSC0003DMP400004276	AP2 domain-containing transcription factor	AT2G41710.1	Integrase-type DNA-binding superfamily protein	#N/A	#N/A	#N/A	#N/A	#N/A	#N/A	K09285	OVM, ANT; AP2-like factor, ANT lineage	#N/A	#N/A	Solyc02g030210.2.1
comp10219_c1_seq1	#N/A	#N/A	#N/A	#N/A	#N/A	#N/A	#N/A	#N/A	#N/A	#N/A	#N/A	#N/A	#N/A	#N/A	#N/A	#N/A	#N/A
comp1022_c0_seq1	Solyc06g076640.2.1	Tubulin beta chain (AHRD V1 ***- B9GKJ5_POPTR)	PGSC0003DMP400052954	Beta-tubulin 2	AT5G23860.2	tubulin beta 8	#N/A	#N/A	#N/A	#N/A	IPR023123:Tubulin, C-terminal;IPR008280:Tubulin/FtsZ, C-terminal;IPR002453:Beta tubulin;IPR000217:Tubulin;IPR018316:Tubulin/FtsZ, 2-layer sandwich domain	GO:0009987:cellular process;GO:0005856:cytoskeleton;GO:0005198:structural molecule activity;GO:0016787:hydrolase activity;GO:0009056:catabolic process;GO:0000166:nucleotide binding;GO:0006139:nucleobase, nucleoside, nucleotide and nucleic acid metabolic process;GO:0016043:cellular component organization	#N/A	#N/A	#N/A	#N/A	#N/A
comp1022_c0_seq2	Solyc06g005910.2.1	Tubulin beta chain (AHRD V1 ***- B9GWG9_POPTR)	PGSC0003DMP400036236	Beta-tubulin 16	AT5G23860.2	tubulin beta 8	#N/A	#N/A	#N/A	#N/A	#N/A	#N/A	#N/A	#N/A	#N/A	#N/A	#N/A
comp10220_c0_seq1	Solyc05g010590.2.1	WPP domain-interacting tail-anchored protein 2 (AHRD V1 ***- WIT2_ARATH)	PGSC0003DMP400034142	WPP domain-interacting tail-anchored protein 2	AT1G68910.3	WPP domain-interacting protein 2	#N/A	#N/A	#N/A	#N/A	#N/A	#N/A	#N/A	#N/A	#N/A	#N/A	#N/A
comp10220_c0_seq2	Solyc05g010590.2.1	WPP domain-interacting tail-anchored protein 2 (AHRD V1 ***- WIT2_ARATH)	PGSC0003DMP400034142	WPP domain-interacting tail-anchored protein 2	AT1G68910.1	WPP domain-interacting protein 2	#N/A	#N/A	#N/A	#N/A	#N/A	#N/A	#N/A	#N/A	#N/A	#N/A	Solyc05g010590.2.1
comp10221_c0_seq1	Solyc01g108430.2.1	WW domain-binding protein 4 (AHRD V1 *-*- C1C256_9MAXI)	PGSC0003DMP400044748	Nucleic acid binding protein	AT1G49590.1	C2H2 and C2HC zinc fingers superfamily protein	#N/A	#N/A	#N/A	#N/A	#N/A	#N/A	K13220	WBP4, FBP21; WW domain-binding protein 4	#N/A	#N/A	Solyc01g108430.2.1
comp10222_c0_seq1	Solyc08g062820.2.1	Cytokinin riboside 5&apos	PGSC0003DMP400014449	Carboxy-lyase	AT5G11950.2	Putative lysine decarboxylase family protein	#N/A	#N/A	#N/A	#N/A	#N/A	#N/A	#N/A	#N/A	#N/A	#N/A	Solyc08g062820.2.1
comp10223_c0_seq1	Solyc07g052470.2.1	Syntaxin (AHRD V1 ***- Q6X9V9_HORVD)	PGSC0003DMP400044200	Syntaxin	AT5G08080.1	syntaxin of plants 132	#N/A	#N/A	#N/A	#N/A	IPR010989:t-SNARE;IPR000727:Target SNARE coiled-coil domain;IPR006011:Syntaxin, N-terminal	GO:0006810:transport;GO:0009987:cellular process;GO:0005515:protein binding;GO:0016020:membrane	K08486	STX1B_2_3; syntaxin 1B/2/3	#N/A	04130 SNARE interactions in vesicular transport;04721 Synaptic vesicle cycle	#N/A
comp10223_c0_seq2	Solyc07g052470.2.1	Syntaxin (AHRD V1 ***- Q6X9V9_HORVD)	PGSC0003DMP400044200	Syntaxin	AT5G08080.1	syntaxin of plants 132	#N/A	#N/A	#N/A	#N/A	IPR010989:t-SNARE;IPR000727:Target SNARE coiled-coil domain;IPR006011:Syntaxin, N-terminal	GO:0006810:transport;GO:0009987:cellular process;GO:0005515:protein binding;GO:0016020:membrane	#N/A	#N/A	#N/A	#N/A	Solyc07g052470.2.1
comp10225_c0_seq1	Solyc01g090260.2.1	HEAT repeat family protein expressed (AHRD V1 ***- Q10N57_ORYSJ)	PGSC0003DMP400045209	Binding protein	AT3G08800.1	ARM repeat superfamily protein	#N/A	#N/A	#N/A	#N/A	IPR016024:Armadillo-type fold;IPR011989:Armadillo-like helical;IPR000357:HEAT	GO:0005515:protein binding	K13141	INTS4; integrator complex subunit 4	#N/A	#N/A	Solyc01g090260.2.1
comp10225_c0_seq2	Solyc01g090250.2.1	Integrator complex subunit 4 (AHRD V1 *-*- C0HAD1_SALSA)	PGSC0003DMP400045209	Binding protein	AT3G08800.1	ARM repeat superfamily protein	#N/A	#N/A	#N/A	#N/A	IPR016024:Armadillo-type fold;IPR011989:Armadillo-like helical	GO:0005488:binding	#N/A	#N/A	#N/A	#N/A	#N/A
comp10225_c0_seq3	Solyc01g090250.2.1	Integrator complex subunit 4 (AHRD V1 *-*- C0HAD1_SALSA)	PGSC0003DMP400045209	Binding protein	AT3G08800.1	ARM repeat superfamily protein	#N/A	#N/A	#N/A	#N/A	IPR016024:Armadillo-type fold;IPR011989:Armadillo-like helical	GO:0005488:binding	#N/A	#N/A	#N/A	#N/A	Solyc01g090250.2.1
comp10225_c0_seq4	Solyc01g090250.2.1	Integrator complex subunit 4 (AHRD V1 *-*- C0HAD1_SALSA)	PGSC0003DMP400045209	Binding protein	AT3G08800.1	ARM repeat superfamily protein	#N/A	#N/A	#N/A	#N/A	#N/A	#N/A	#N/A	#N/A	#N/A	#N/A	#N/A
comp10226_c0_seq1	Solyc03g095610.2.1	Unknown Protein (AHRD V1)	PGSC0003DMP400039809	Conserved gene of unknown function	AT5G05190.1	Protein of unknown function (DUF3133)	#N/A	#N/A	#N/A	#N/A	IPR021480:Protein of unknown function DUF3133	#N/A	#N/A	#N/A	#N/A	#N/A	#N/A
comp10226_c0_seq2	Solyc03g095610.2.1	Unknown Protein (AHRD V1)	PGSC0003DMP400039809	Conserved gene of unknown function	AT5G05190.1	Protein of unknown function (DUF3133)	#N/A	#N/A	#N/A	#N/A	IPR021480:Protein of unknown function DUF3133	#N/A	#N/A	#N/A	#N/A	#N/A	Solyc03g095610.2.1
comp10227_c0_seq1	Solyc07g053600.2.1	Receptor like kinase, RLK	PGSC0003DMP400016577	Receptor protein kinase CLAVATA1	AT1G28440.1	HAESA-like 1	#N/A	#N/A	#N/A	#N/A	IPR008271:Serine/threonine-protein kinase, active site;IPR003591:Leucine-rich repeat, typical subtype;IPR002290:Serine/threonine- / dual-specificity protein kinase, catalytic domain;IPR011009:Protein kinase-like domain;IPR017441:Protein kinase, ATP binding site;IPR013320:Concanavalin A-like lectin/glucanase, subgroup;IPR020635:Tyrosine-protein kinase, catalytic domain;IPR000719:Protein kinase, ca…	GO:0006464:protein modification process;GO:0016301:kinase activity;GO:0005515:protein binding;GO:0000166:nucleotide binding	#N/A	#N/A	#N/A	#N/A	Solyc07g053600.2.1
comp10228_c0_seq1	Solyc10g007470.2.1	HAT family dimerisation domain containing protein expressed (AHRD V1 **-- Q6AVI0_ORYSJ)	PGSC0003DMP400028709	Transposase	AT3G42170.1	BED zinc finger ;hAT family dimerisation domain	#N/A	#N/A	#N/A	#N/A	IPR012337:Ribonuclease H-like domain	GO:0003676:nucleic acid binding	#N/A	#N/A	#N/A	#N/A	#N/A
comp10228_c0_seq2	Solyc10g007470.2.1	HAT family dimerisation domain containing protein expressed (AHRD V1 **-- Q6AVI0_ORYSJ)	PGSC0003DMP400028709	Transposase	AT3G42170.1	BED zinc finger ;hAT family dimerisation domain	#N/A	#N/A	#N/A	#N/A	IPR012337:Ribonuclease H-like domain	GO:0003676:nucleic acid binding	#N/A	#N/A	#N/A	#N/A	#N/A
comp10228_c0_seq3	Solyc02g065620.2.1	Zinc finger family protein (AHRD V1 **-- D7KV04_ARALY)	PGSC0003DMP400046150	Ubiquitin-protein ligase	AT1G67180.1	zinc finger (C3HC4-type RING finger) family protein / BRCT domain-containing protein	#N/A	#N/A	#N/A	#N/A	IPR013083:Zinc finger, RING/FYVE/PHD-type;IPR001357:BRCT domain;IPR017907:Zinc finger, RING-type, conserved site;IPR001841:Zinc finger, RING-type	GO:0005622:intracellular;GO:0005488:binding;GO:0005515:protein binding	#N/A	#N/A	#N/A	#N/A	Solyc02g065620.2.1
comp10228_c0_seq4	Solyc02g065620.2.1	Zinc finger family protein (AHRD V1 **-- D7KV04_ARALY)	PGSC0003DMP400046150	Ubiquitin-protein ligase	AT1G67180.1	zinc finger (C3HC4-type RING finger) family protein / BRCT domain-containing protein	#N/A	#N/A	#N/A	#N/A	IPR013083:Zinc finger, RING/FYVE/PHD-type;IPR001357:BRCT domain;IPR017907:Zinc finger, RING-type, conserved site;IPR001841:Zinc finger, RING-type	GO:0005622:intracellular;GO:0005488:binding;GO:0005515:protein binding	#N/A	#N/A	#N/A	#N/A	#N/A
comp10229_c0_seq1	Solyc02g061820.2.1	Ankyrin repeat domain 1 (AHRD V1 *--- B5AZT4_CRIGR)	PGSC0003DMP400015252	Aberrant large forked product	AT5G66055.1	ankyrin repeat protein	#N/A	#N/A	#N/A	#N/A	IPR020683:Ankyrin repeat-containing domain;IPR002110:Ankyrin repeat	GO:0005515:protein binding	#N/A	#N/A	#N/A	#N/A	Solyc02g061820.2.1
comp1023_c0_seq1	Solyc12g098640.1.1	Cycloeucalenol cycloisomerase (AHRD V1 **-* B6TK44_MAIZE)	PGSC0003DMP400008278	Cyclopropyl isomerase	AT5G50375.1	cyclopropyl isomerase	#N/A	#N/A	#N/A	#N/A	#N/A	#N/A	K08246	CPI1; cycloeucalenol cycloisomerase	5.5.1.9	00100 Steroid biosynthesis	Solyc12g098640.1.1
comp10230_c0_seq1	Solyc09g005300.2.1	mRNA cap guanine-N7 methyltransferase (AHRD V1 **** B9SQY3_RICCO)	PGSC0003DMP400039989	MRNA cap guanine-N7 methyltransferase	AT3G20650.1	mRNA capping enzyme family protein	#N/A	#N/A	#N/A	#N/A	IPR016899:mRNA (guanine-N(7))-methyltransferase;IPR004971:mRNA capping enzyme, large subunit	GO:0016740:transferase activity;GO:0006139:nucleobase, nucleoside, nucleotide and nucleic acid metabolic process	K00565	RNMT; mRNA (guanine-N7-)-methyltransferase	2.1.1.56	03015 mRNA surveillance pathway	Solyc09g005300.2.1
comp10231_c0_seq1	Solyc01g074030.2.1	Beta-glucosidase 01 (AHRD V1 ***- B5M9E4_SOLLC)	PGSC0003DMP400011213	Beta-glucosidase 01	AT2G44480.1	beta glucosidase 17	#N/A	#N/A	#N/A	#N/A	IPR017853:Glycoside hydrolase, superfamily;IPR018120:Glycoside hydrolase, family 1, active site;IPR013781:Glycoside hydrolase, subgroup, catalytic domain;IPR001360:Glycoside hydrolase, family 1	GO:0003824:catalytic activity;GO:0005488:binding;GO:0005975:carbohydrate metabolic process	#N/A	#N/A	#N/A	#N/A	Solyc01g074030.2.1
comp10231_c0_seq2	Solyc01g074030.2.1	Beta-glucosidase 01 (AHRD V1 ***- B5M9E4_SOLLC)	PGSC0003DMP400011213	Beta-glucosidase 01	AT2G44480.1	beta glucosidase 17	#N/A	#N/A	#N/A	#N/A	IPR017853:Glycoside hydrolase, superfamily;IPR018120:Glycoside hydrolase, family 1, active site;IPR013781:Glycoside hydrolase, subgroup, catalytic domain;IPR001360:Glycoside hydrolase, family 1	GO:0003824:catalytic activity;GO:0005488:binding;GO:0005975:carbohydrate metabolic process	#N/A	#N/A	#N/A	#N/A	#N/A
comp10232_c0_seq1	Solyc05g005320.1.1	Unknown Protein (AHRD V1)	PGSC0003DMP400023830	Conserved gene of unknown function	AT1G23530.1	unknown protein; BEST Arabidopsis thaliana protein match is: unknown protein (TAIR:AT1G70470.1); Has 38 Blast hits to 38 proteins in 12 species: Archae - 0; Bacteria - 0; Metazoa - 0; Fungi - 0; Plants - 37; Viruses - 0; Other Eukaryotes - 1 (source: NCBI BLink).	#N/A	#N/A	#N/A	#N/A	#N/A	#N/A	#N/A	#N/A	#N/A	#N/A	Solyc05g005320.1.1
comp10234_c0_seq1	#N/A	#N/A	PGSC0003DMP400051324	Conserved gene of unknown function	AT2G39500.1	unknown protein; FUNCTIONS IN: molecular_function unknown; INVOLVED IN: biological_process unknown; LOCATED IN: endomembrane system; EXPRESSED IN: 21 plant structures; EXPRESSED DURING: 12 growth stages; Has 16 Blast hits to 16 proteins in 8 species: Archae - 0; Bacteria - 0; Metazoa - 0; Fungi - 0; Plants - 16; Viruses - 0; Other Eukaryotes - 0 (source: NCBI BLink).	#N/A	#N/A	#N/A	#N/A	#N/A	#N/A	#N/A	#N/A	#N/A	#N/A	#N/A
comp10234_c0_seq2	#N/A	#N/A	PGSC0003DMP400051324	Conserved gene of unknown function	AT2G39500.1	unknown protein; FUNCTIONS IN: molecular_function unknown; INVOLVED IN: biological_process unknown; LOCATED IN: endomembrane system; EXPRESSED IN: 21 plant structures; EXPRESSED DURING: 12 growth stages; Has 16 Blast hits to 16 proteins in 8 species: Archae - 0; Bacteria - 0; Metazoa - 0; Fungi - 0; Plants - 16; Viruses - 0; Other Eukaryotes - 0 (source: NCBI BLink).	#N/A	#N/A	#N/A	#N/A	#N/A	#N/A	#N/A	#N/A	#N/A	#N/A	#N/A
comp10234_c0_seq3	#N/A	#N/A	#N/A	#N/A	#N/A	#N/A	#N/A	#N/A	dbj|AK328693.1|	Solanum lycopersicum cDNA, clone: LEFL3031M21, HTC in root	#N/A	#N/A	#N/A	#N/A	#N/A	#N/A	#N/A
comp10235_c0_seq1	Solyc02g080890.2.1	Transcription factor WRKY (AHRD V1 ***- C7E5X8_CAPAN)	PGSC0003DMP400028763	WRKY protein	AT4G22070.1	WRKY DNA-binding protein 31	#N/A	#N/A	#N/A	#N/A	IPR003657:DNA-binding WRKY	GO:0003677:DNA binding;GO:0003700:transcription factor activity	#N/A	#N/A	#N/A	#N/A	Solyc02g080890.2.1
comp10236_c0_seq1	Solyc03g117090.2.1	Unknown Protein (AHRD V1)	PGSC0003DMP400024964	Conserved gene of unknown function	AT1G80700.1	unknown protein; FUNCTIONS IN: molecular_function unknown; INVOLVED IN: biological_process unknown; LOCATED IN: mitochondrion; BEST Arabidopsis thaliana protein match is: unknown protein (TAIR:AT1G80980.1); Has 476 Blast hits to 340 proteins in 85 species: Archae - 2; Bacteria - 44; Metazoa - 84; Fungi - 36; Plants - 40; Viruses - 0; Other Eukaryotes - 270 (source: NCBI BLink).	#N/A	#N/A	#N/A	#N/A	#N/A	#N/A	#N/A	#N/A	#N/A	#N/A	Solyc03g117090.2.1
comp10237_c0_seq1	Solyc06g082910.2.1	Formin 3 (AHRD V1 *-*- D0QAN4_ARATH)	PGSC0003DMP400048115	FH protein NFH2	AT3G25500.1	formin homology 1	#N/A	#N/A	#N/A	#N/A	#N/A	#N/A	#N/A	#N/A	#N/A	#N/A	#N/A
comp10238_c0_seq1	Solyc09g013110.2.1	Reticulon family protein (AHRD V1 ***- D7LUQ5_ARALY)	PGSC0003DMP400035348	3-beta-hydroxy-delta5-steroid dehydrogenase	AT3G54120.1	Reticulon family protein	#N/A	#N/A	#N/A	#N/A	#N/A	#N/A	#N/A	#N/A	#N/A	#N/A	Solyc09g013110.2.1
comp10239_c0_seq1	Solyc07g007660.1.1	Unknown Protein (AHRD V1)	PGSC0003DMP400053434	Conserved gene of unknown function	#N/A	#N/A	#N/A	#N/A	#N/A	#N/A	#N/A	#N/A	#N/A	#N/A	#N/A	#N/A	Solyc07g007660.1.1
comp1024_c0_seq1	Solyc02g081160.2.1	Diphosphate-fructose-6-phosphate 1-phosphotransferase (AHRD V1 ***- D1JTA2_9BACE)	PGSC0003DMP400029247	Pyrophosphate--fructose 6-phosphate 1-phosphotransferase subunit beta	AT1G12000.1	Phosphofructokinase family protein	#N/A	#N/A	#N/A	#N/A	IPR013981:Pyrophosphate-dependent phosphofructokinase, alpha-helical;IPR022953:Phosphofructokinase;IPR000023:Phosphofructokinase domain;IPR011183:Pyrophosphate-dependent phosphofructokinase PfpB	GO:0005975:carbohydrate metabolic process;GO:0005829:cytosol;GO:0006091:generation of precursor metabolites and energy;GO:0016301:kinase activity;GO:0000166:nucleotide binding;GO:0009056:catabolic process	K00895	E2.7.1.90, pfk; pyrophosphate--fructose-6-phosphate 1-phosphotransferase	2.7.1.90	00051 Fructose and mannose metabolism	Solyc02g081160.2.1
comp10240_c0_seq1	Solyc01g105770.2.1	Unknown Protein (AHRD V1)	PGSC0003DMP400056085	Periaxin	AT5G09530.1	hydroxyproline-rich glycoprotein family protein	#N/A	#N/A	#N/A	#N/A	#N/A	#N/A	#N/A	#N/A	#N/A	#N/A	Solyc01g105760.1.1
comp10241_c0_seq1	Solyc12g098430.1.1	Actin-related protein 2/3 complex subunit 4 (AHRD V1 **** A2XP21_ORYSI)	PGSC0003DMP400008071	Arp2/3 complex 20 kD subunit	AT4G14147.1	protein binding	#N/A	#N/A	#N/A	#N/A	IPR008384:ARP23 complex 20kDa subunit	GO:0009987:cellular process;GO:0005856:cytoskeleton;GO:0016043:cellular component organization	K05755	ARPC4; actin related protein 2/3 complex, subunit 4	#N/A	04810 Regulation of actin cytoskeleton;04666 Fc gamma R-mediated phagocytosis;05130 Pathogenic Escherichia coli infection;05132 Salmonella infection;05131 Shigellosis;05100 Bacterial invasion of epithelial cells	Solyc12g098430.1.1
comp10242_c0_seq1	Solyc05g009890.1.1	Chloroplast nucleoid DNA binding protein-like (AHRD V1 **-* Q9LTW4_ARATH)	PGSC0003DMP400001539	Basic 7S globulin 2 small subunit	AT3G25700.1	Eukaryotic aspartyl protease family protein	#N/A	#N/A	#N/A	#N/A	#N/A	#N/A	#N/A	#N/A	#N/A	#N/A	Solyc05g009890.1.1
comp10243_c0_seq1	Solyc11g012000.1.1	Extracellular ligand-gated ion channel (AHRD V1 ***- D7LAY2_ARALY)	PGSC0003DMP400023461	Extracellular ligand-gated ion channel	AT3G20300.1	Protein of unknown function (DUF3537)	#N/A	#N/A	#N/A	#N/A	IPR021924:Protein of unknown function DUF3537	#N/A	#N/A	#N/A	#N/A	#N/A	Solyc11g012000.1.1
comp10244_c0_seq1	Solyc03g114290.2.1	UPF0497 membrane protein At2g36330 (AHRD V1 *-*- U497A_ARATH)	PGSC0003DMP400047065	UPF0497 membrane protein	AT2G36330.1	Uncharacterised protein family (UPF0497)	#N/A	#N/A	#N/A	#N/A	IPR006702:Uncharacterised protein family UPF0497, trans-membrane plant	#N/A	#N/A	#N/A	#N/A	#N/A	#N/A
comp10245_c0_seq1	Solyc01g067830.2.1	U1 small nuclear ribonucleoprotein C protein (AHRD V1 *-*- C1MKH9_MICPS)	PGSC0003DMP400039624	Putative C-type U1 snRNP	AT4G03120.1	C2H2 and C2HC zinc fingers superfamily protein	#N/A	#N/A	#N/A	#N/A	IPR013085:Zinc finger, U1-C type;IPR003604:Zinc finger, U1-type;IPR000690:Zinc finger, C2H2-type matrin	GO:0005634:nucleus;GO:0003676:nucleic acid binding;GO:0005488:binding	K11095	SNRPC; U1 small nuclear ribonucleoprotein C	#N/A	03040 Spliceosome	Solyc01g067830.2.1
comp10246_c0_seq1	Solyc04g082070.2.1	tRNA pseudouridine synthase family protein (AHRD V1 *-** B6TLN6_MAIZE)	PGSC0003DMP400017587	Pseudouridylate synthase	AT1G20370.1	Pseudouridine synthase family protein	#N/A	#N/A	#N/A	#N/A	IPR020094:Pseudouridine synthase I, TruA, N-terminal;IPR020103:Pseudouridine synthase, catalytic domain;IPR020097:Pseudouridine synthase I, TruA, alpha/beta domain;IPR020095:Pseudouridine synthase I, TruA, C-terminal;IPR001406:Pseudouridine synthase I, TruA	GO:0003824:catalytic activity;GO:0003723:RNA binding;GO:0006139:nucleobase, nucleoside, nucleotide and nucleic acid metabolic process	K06173	truA, PUS1; tRNA pseudouridine38-40 synthase	5.4.99.12	#N/A	Solyc04g082070.2.1
comp10247_c0_seq1	Solyc01g006100.2.1	Cytosine-specific methyltransferase (AHRD V1 *-*- B4XTS9_ELAGV)	PGSC0003DMP400007625	Chromomethylase	AT1G80740.1	chromomethylase 1	#N/A	#N/A	#N/A	#N/A	IPR001025:Bromo adjacent homology (BAH) domain;IPR001525:C-5 cytosine methyltransferase	GO:0003677:DNA binding;GO:0006259:DNA metabolic process;GO:0040029:regulation of gene expression, epigenetic	#N/A	#N/A	#N/A	#N/A	#N/A
comp10248_c0_seq1	Solyc01g106070.1.1	Unknown Protein (AHRD V1)	PGSC0003DMP400018891	Conserved gene of unknown function	AT1G69700.1	HVA22 homologue C	#N/A	#N/A	#N/A	#N/A	IPR015880:Zinc finger, C2H2-like;IPR004345:TB2/DP1/HVA22-related protein;IPR003604:Zinc finger, U1-type;IPR007087:Zinc finger, C2H2	GO:0005622:intracellular;GO:0003676:nucleic acid binding;GO:0005488:binding	#N/A	#N/A	#N/A	#N/A	Solyc01g106070.1.1
comp10249_c0_seq1	Solyc02g067840.2.1	Sucrase/ferredoxin domain protein (AHRD V1 *--- A1CK27_ASPCL)	PGSC0003DMP400012242	Clostridium pasteurianum ferredoxin homolog	AT3G27570.1	Sucrase/ferredoxin-like family protein	#N/A	#N/A	#N/A	#N/A	IPR009737:Sucraseferredoxin-like;IPR012336:Thioredoxin-like fold	#N/A	#N/A	#N/A	#N/A	#N/A	Solyc02g067840.2.1
comp1025_c0_seq1	Solyc03g115200.2.1	Glucan endo-1 3-beta-glucosidase 1 (AHRD V1 *-*- B6TW10_MAIZE)	PGSC0003DMP400042653	Glucan endo-1,3-beta-glucosidase 3	AT5G08000.1	glucan endo-1,3-beta-glucosidase-like protein 3	#N/A	#N/A	#N/A	#N/A	IPR012946:X8	#N/A	#N/A	#N/A	#N/A	#N/A	Solyc03g115200.2.1
comp10250_c0_seq1	Solyc11g068680.1.1	Genomic DNA chromosome 5 P1 clone MWD9 (AHRD V1 ***- Q9FMR8_ARATH)	#N/A	#N/A	AT5G22340.1	unknown protein; FUNCTIONS IN: molecular_function unknown; INVOLVED IN: biological_process unknown; LOCATED IN: chloroplast; EXPRESSED IN: 22 plant structures; EXPRESSED DURING: 13 growth stages; Has 58 Blast hits to 58 proteins in 20 species: Archae - 0; Bacteria - 0; Metazoa - 0; Fungi - 0; Plants - 57; Viruses - 0; Other Eukaryotes - 1 (source: NCBI BLink).	#N/A	#N/A	#N/A	#N/A	#N/A	#N/A	#N/A	#N/A	#N/A	#N/A	#N/A
comp10250_c0_seq2	Solyc11g068680.1.1	Genomic DNA chromosome 5 P1 clone MWD9 (AHRD V1 ***- Q9FMR8_ARATH)	#N/A	#N/A	AT5G22340.1	unknown protein; FUNCTIONS IN: molecular_function unknown; INVOLVED IN: biological_process unknown; LOCATED IN: chloroplast; EXPRESSED IN: 22 plant structures; EXPRESSED DURING: 13 growth stages; Has 58 Blast hits to 58 proteins in 20 species: Archae - 0; Bacteria - 0; Metazoa - 0; Fungi - 0; Plants - 57; Viruses - 0; Other Eukaryotes - 1 (source: NCBI BLink).	#N/A	#N/A	#N/A	#N/A	#N/A	#N/A	#N/A	#N/A	#N/A	#N/A	Solyc11g068680.1.1
comp10251_c0_seq1	Solyc08g081920.2.1	Beta-1 3-galactosyltransferase 6 (AHRD V1 **-- B6UBH3_MAIZE)	PGSC0003DMP400021782	Beta 1,3-glycosyltransferase I	AT5G53340.1	Galactosyltransferase family protein	#N/A	#N/A	#N/A	#N/A	IPR002659:Glycosyl transferase, family 31;IPR025298:Domain of unknown function DUF4094	GO:0016740:transferase activity;GO:0006464:protein modification process;GO:0009058:biosynthetic process;GO:0005975:carbohydrate metabolic process;GO:0016020:membrane	#N/A	#N/A	#N/A	#N/A	Solyc08g081920.2.1
comp10251_c0_seq2	Solyc08g081920.2.1	Beta-1 3-galactosyltransferase 6 (AHRD V1 **-- B6UBH3_MAIZE)	PGSC0003DMP400021782	Beta 1,3-glycosyltransferase I	AT5G53340.1	Galactosyltransferase family protein	#N/A	#N/A	#N/A	#N/A	#N/A	#N/A	#N/A	#N/A	#N/A	#N/A	#N/A
comp10252_c0_seq1	Solyc03g098130.2.1	Unknown Protein (AHRD V1)	PGSC0003DMP400054088	Conserved gene of unknown function	AT1G07020.1	unknown protein; Has 39 Blast hits to 39 proteins in 17 species: Archae - 0; Bacteria - 0; Metazoa - 6; Fungi - 3; Plants - 28; Viruses - 0; Other Eukaryotes - 2 (source: NCBI BLink).	#N/A	#N/A	#N/A	#N/A	#N/A	#N/A	#N/A	#N/A	#N/A	#N/A	Solyc03g098130.2.1
comp10253_c0_seq1	Solyc00g006490.2.1	Serine/threonine-protein phosphatase 6 regulatory subunit 3 (AHRD V1 **-- SAPS3_HUMAN)	PGSC0003DMP400014179	SIT4 phosphatase-associated family protein	AT2G28360.1	SIT4 phosphatase-associated family protein	#N/A	#N/A	#N/A	#N/A	IPR007587:SIT4 phosphatase-associated protein family	#N/A	#N/A	#N/A	#N/A	#N/A	#N/A
comp10255_c0_seq1	Solyc11g072530.1.1	V-type proton ATPase subunit a (AHRD V1 ***- VPH1_NEUCR)	PGSC0003DMP400044018	Vacuolar proton atpase	AT2G28520.1	vacuolar proton ATPase A1	#N/A	#N/A	#N/A	#N/A	IPR002490:ATPase, V0/A0 complex, 116kDa subunit	GO:0006810:transport;GO:0009987:cellular process;GO:0005215:transporter activity	#N/A	#N/A	#N/A	#N/A	Solyc11g072530.1.1
comp10255_c0_seq2	Solyc11g072530.1.1	V-type proton ATPase subunit a (AHRD V1 ***- VPH1_NEUCR)	PGSC0003DMP400044018	Vacuolar proton atpase	AT2G28520.1	vacuolar proton ATPase A1	#N/A	#N/A	#N/A	#N/A	IPR002490:ATPase, V0/A0 complex, 116kDa subunit	GO:0006810:transport;GO:0009987:cellular process;GO:0005215:transporter activity	#N/A	#N/A	#N/A	#N/A	#N/A
comp10255_c0_seq3	Solyc11g072530.1.1	V-type proton ATPase subunit a (AHRD V1 ***- VPH1_NEUCR)	PGSC0003DMP400044018	Vacuolar proton atpase	AT2G28520.1	vacuolar proton ATPase A1	#N/A	#N/A	#N/A	#N/A	IPR002490:ATPase, V0/A0 complex, 116kDa subunit	GO:0006810:transport;GO:0009987:cellular process;GO:0005215:transporter activity	#N/A	#N/A	#N/A	#N/A	#N/A
comp10255_c0_seq4	Solyc06g075400.2.1	V-type proton ATPase subunit a (AHRD V1 **** VPH1_NEUCR)	PGSC0003DMP400013277	Vacuolar proton atpase	AT2G28520.1	vacuolar proton ATPase A1	#N/A	#N/A	#N/A	#N/A	IPR002490:ATPase, V0/A0 complex, 116kDa subunit	GO:0006810:transport;GO:0009987:cellular process;GO:0005215:transporter activity	#N/A	#N/A	#N/A	#N/A	#N/A
comp10255_c0_seq5	Solyc06g075400.2.1	V-type proton ATPase subunit a (AHRD V1 **** VPH1_NEUCR)	PGSC0003DMP400013277	Vacuolar proton atpase	AT2G28520.1	vacuolar proton ATPase A1	#N/A	#N/A	#N/A	#N/A	IPR002490:ATPase, V0/A0 complex, 116kDa subunit	GO:0006810:transport;GO:0009987:cellular process;GO:0005215:transporter activity	#N/A	#N/A	#N/A	#N/A	#N/A
comp10255_c0_seq6	Solyc11g072530.1.1	V-type proton ATPase subunit a (AHRD V1 ***- VPH1_NEUCR)	PGSC0003DMP400044018	Vacuolar proton atpase	AT2G28520.1	vacuolar proton ATPase A1	#N/A	#N/A	#N/A	#N/A	IPR002490:ATPase, V0/A0 complex, 116kDa subunit	GO:0006810:transport;GO:0009987:cellular process;GO:0005215:transporter activity	#N/A	#N/A	#N/A	#N/A	#N/A
comp10255_c0_seq7	Solyc11g072530.1.1	V-type proton ATPase subunit a (AHRD V1 ***- VPH1_NEUCR)	PGSC0003DMP400044018	Vacuolar proton atpase	AT2G28520.1	vacuolar proton ATPase A1	#N/A	#N/A	#N/A	#N/A	IPR002490:ATPase, V0/A0 complex, 116kDa subunit	GO:0006810:transport;GO:0009987:cellular process;GO:0005215:transporter activity	#N/A	#N/A	#N/A	#N/A	#N/A
comp10256_c0_seq1	Solyc01g102540.2.1	Nucleoporin (AHRD V1 *-*- C0KG86_DROSI)	#N/A	#N/A	AT1G33410.2	SUPPRESSOR OF AUXIN RESISTANCE1	#N/A	#N/A	#N/A	#N/A	IPR021717:Nucleoporin Nup120/160	#N/A	K14303	NUP160; nuclear pore complex protein Nup160	#N/A	03013 RNA transport	Solyc01g102540.2.1
comp10257_c0_seq1	Solyc12g096140.1.1	Pentatricopeptide repeat-containing protein (AHRD V1 ***- D7MEW5_ARALY)	PGSC0003DMP400050999	Fertility restorer	AT4G38150.2	Pentatricopeptide repeat (PPR) superfamily protein	#N/A	#N/A	#N/A	#N/A	IPR002885:Pentatricopeptide repeat	#N/A	#N/A	#N/A	#N/A	#N/A	#N/A
comp10257_c0_seq2	Solyc12g096140.1.1	Pentatricopeptide repeat-containing protein (AHRD V1 ***- D7MEW5_ARALY)	PGSC0003DMP400050999	Fertility restorer	AT4G38150.2	Pentatricopeptide repeat (PPR) superfamily protein	#N/A	#N/A	#N/A	#N/A	IPR002885:Pentatricopeptide repeat	#N/A	#N/A	#N/A	#N/A	#N/A	Solyc12g096140.1.1
comp10258_c0_seq1	Solyc05g013580.2.1	Glycosyl transferase family 17 protein (AHRD V1 ***- D7KPE7_ARALY)	PGSC0003DMP400032425	Glycosyl transferase family 17 protein	AT1G12990.1	beta-1,4-N-acetylglucosaminyltransferase family protein	#N/A	#N/A	#N/A	#N/A	IPR006813:Glycosyl transferase, family 17	GO:0006464:protein modification process;GO:0009058:biosynthetic process;GO:0005975:carbohydrate metabolic process;GO:0016020:membrane	K00737	MGAT3; beta-1,4-mannosyl-glycoprotein beta-1,4-N-acetylglucosaminyltransferase	2.4.1.144	00510 N-Glycan biosynthesis	#N/A
comp10258_c0_seq2	Solyc05g013580.2.1	Glycosyl transferase family 17 protein (AHRD V1 ***- D7KPE7_ARALY)	PGSC0003DMP400032425	Glycosyl transferase family 17 protein	AT1G12990.1	beta-1,4-N-acetylglucosaminyltransferase family protein	#N/A	#N/A	#N/A	#N/A	IPR006813:Glycosyl transferase, family 17	GO:0006464:protein modification process;GO:0009058:biosynthetic process;GO:0005975:carbohydrate metabolic process;GO:0016020:membrane	K00737	MGAT3; beta-1,4-mannosyl-glycoprotein beta-1,4-N-acetylglucosaminyltransferase	2.4.1.144	00510 N-Glycan biosynthesis	Solyc05g013580.2.1
comp10259_c0_seq1	Solyc03g034140.2.1	Flavoprotein wrbA (AHRD V1 ***- B6SPB2_MAIZE)	PGSC0003DMP400031072	Minor allergen Alt a	AT4G36750.1	Quinone reductase family protein	#N/A	#N/A	#N/A	#N/A	IPR010089:Flavoprotein WrbA;IPR005025:NADPH-dependent FMN reductase;IPR008254:Flavodoxin/nitric oxide synthase	GO:0003824:catalytic activity;GO:0000166:nucleotide binding	#N/A	#N/A	#N/A	#N/A	Solyc03g034140.2.1
comp1026_c0_seq1	Solyc11g007490.1.1	UDP-glucosyltransferase (AHRD V1 **-* B3VI56_STERE)	PGSC0003DMP400036296	Glucosyl/glucuronosyl transferases	AT5G49690.1	UDP-Glycosyltransferase superfamily protein	#N/A	#N/A	#N/A	#N/A	#N/A	#N/A	#N/A	#N/A	#N/A	#N/A	Solyc11g007490.1.1
comp10260_c0_seq1	Solyc09g011470.2.1	Unknown Protein (AHRD V1)	PGSC0003DMP400003864	Conserved gene of unknown function	AT5G02020.1	Encodes a protein involved in salt tolerance, names SIS (Salt Induced Serine rich).	#N/A	#N/A	#N/A	#N/A	#N/A	#N/A	#N/A	#N/A	#N/A	#N/A	Solyc09g011470.2.1
comp10262_c0_seq1	Solyc03g112320.2.1	Ferric reductase oxidase (AHRD V1 **** D6RVS5_HORVU)	PGSC0003DMP400031559	ATFRO8/FRO8	AT5G50160.1	ferric reduction oxidase 8	#N/A	#N/A	#N/A	#N/A	#N/A	#N/A	#N/A	#N/A	#N/A	#N/A	Solyc03g112320.2.1
comp10263_c0_seq1	Solyc09g008730.2.1	GTP-binding protein (AHRD V1 **** B4FR01_MAIZE)	PGSC0003DMP400022999	GTP-binding protein engB	AT2G22870.1	P-loop containing nucleoside triphosphate hydrolases superfamily protein	#N/A	#N/A	#N/A	#N/A	#N/A	#N/A	K03978	engB; GTP-binding protein	#N/A	#N/A	Solyc09g008730.2.1
comp10263_c0_seq2	Solyc09g008730.2.1	GTP-binding protein (AHRD V1 **** B4FR01_MAIZE)	PGSC0003DMP400022999	GTP-binding protein engB	AT2G22870.1	P-loop containing nucleoside triphosphate hydrolases superfamily protein	#N/A	#N/A	#N/A	#N/A	IPR019987:GTP-binding protein, ribosome biogenesis, YsxC;IPR006073:GTP binding domain	GO:0009987:cellular process;GO:0016043:cellular component organization;GO:0000166:nucleotide binding	K03978	engB; GTP-binding protein	#N/A	#N/A	#N/A
comp10264_c0_seq1	Solyc10g083460.1.1	Zinc finger A20 and AN1 domain-containing stress-associated protein 6 (AHRD V1 *-*- C1BNQ4_9MAXI)	PGSC0003DMP400048948	Stress-associated protein 9	AT2G36320.1	A20/AN1-like zinc finger family protein	#N/A	#N/A	#N/A	#N/A	IPR000058:Zinc finger, AN1-type;IPR002653:Zinc finger, A20-type	GO:0003677:DNA binding;GO:0005488:binding	#N/A	#N/A	#N/A	#N/A	Solyc10g083460.1.1
comp10265_c0_seq1	Solyc06g084450.2.1	Rho GTPase activating protein 2 (AHRD V1 ***- Q6UQ72_ORYSJ)	PGSC0003DMP400041547	Gtpase activating protein	AT4G03100.1	Rho GTPase activating protein with PAK-box/P21-Rho-binding domain	#N/A	#N/A	#N/A	#N/A	IPR000198:Rho GTPase-activating protein domain;IPR008936:Rho GTPase activation protein	GO:0005622:intracellular;GO:0007165:signal transduction	#N/A	#N/A	#N/A	#N/A	#N/A
comp10265_c0_seq2	Solyc06g084450.2.1	Rho GTPase activating protein 2 (AHRD V1 ***- Q6UQ72_ORYSJ)	PGSC0003DMP400041547	Gtpase activating protein	AT4G03100.1	Rho GTPase activating protein with PAK-box/P21-Rho-binding domain	#N/A	#N/A	#N/A	#N/A	IPR000198:Rho GTPase-activating protein domain;IPR008936:Rho GTPase activation protein;IPR000095:PAK-box/P21-Rho-binding	GO:0005622:intracellular;GO:0007165:signal transduction;GO:0005515:protein binding	#N/A	#N/A	#N/A	#N/A	Solyc06g084450.2.1
comp10266_c0_seq1	Solyc12g010430.1.1	Unknown Protein (AHRD V1)	PGSC0003DMP400059095	Conserved gene of unknown function	#N/A	#N/A	#N/A	#N/A	#N/A	#N/A	#N/A	#N/A	#N/A	#N/A	#N/A	#N/A	Solyc12g010430.1.1
comp10267_c0_seq1	Solyc01g066900.2.1	Os12g0541400 protein (Fragment) (AHRD V1 ***- Q0IMU1_ORYSJ)	PGSC0003DMP400020046	Conserved gene of unknown function	AT4G15790.1	unknown protein; INVOLVED IN: biological_process unknown; LOCATED IN: chloroplast; EXPRESSED IN: 21 plant structures; EXPRESSED DURING: 13 growth stages; Has 411 Blast hits to 380 proteins in 121 species: Archae - 4; Bacteria - 107; Metazoa - 85; Fungi - 29; Plants - 59; Viruses - 0; Other Eukaryotes - 127 (source: NCBI BLink).	#N/A	#N/A	#N/A	#N/A	#N/A	#N/A	#N/A	#N/A	#N/A	#N/A	Solyc01g066900.2.1
comp10269_c0_seq1	Solyc03g034450.2.1	E3 ubiquitin-protein ligase sina (AHRD V1 ***- B0WR23_CULQU)	PGSC0003DMP400029199	Ubiquitin-protein ligase	AT5G37930.1	Protein with RING/U-box and TRAF-like domains	#N/A	#N/A	#N/A	#N/A	IPR013083:Zinc finger, RING/FYVE/PHD-type;IPR004162:Seven-in-absentia protein, sina;IPR013010:Zinc finger, SIAH-type;IPR018121:Seven-in-absentia protein, TRAF-like domain;IPR013323:Seven In Absentia Homolog-type;IPR008974:TRAF-like	GO:0006464:protein modification process;GO:0005634:nucleus;GO:0009987:cellular process;GO:0009056:catabolic process;GO:0003824:catalytic activity;GO:0005488:binding;GO:0019538:protein metabolic process;GO:0005515:protein binding;GO:0007275:multicellular organismal development	#N/A	#N/A	#N/A	#N/A	Solyc03g034450.2.1
comp10270_c0_seq1	Solyc11g006880.1.1	Genomic DNA chromosome 5 TAC clone K17N15 (AHRD V1 **-- Q9FHN3_ARATH)	PGSC0003DMP400041451	Conserved gene of unknown function	AT5G51510.1	unknown protein; CONTAINS InterPro DOMAIN/s: Protein of unknown function DUF1352 (InterPro:IPR009787); Has 30201 Blast hits to 17322 proteins in 780 species: Archae - 12; Bacteria - 1396; Metazoa - 17338; Fungi - 3422; Plants - 5037; Viruses - 0; Other Eukaryotes - 2996 (source: NCBI BLink).	#N/A	#N/A	#N/A	#N/A	#N/A	#N/A	#N/A	#N/A	#N/A	#N/A	Solyc11g006880.1.1
comp10271_c0_seq1	Solyc01g098170.2.1	Exportin 5 (Fragment) (AHRD V1 *--- Q5JTE8_HUMAN)	PGSC0003DMP400038992	HASTY	AT3G05040.1	ARM repeat superfamily protein	#N/A	#N/A	#N/A	#N/A	IPR016024:Armadillo-type fold;IPR011989:Armadillo-like helical;IPR013598:Exportin-1/Importin-beta-like	GO:0005488:binding	K14289	XPO5; exportin-5	#N/A	03013 RNA transport	Solyc01g098170.2.1
comp10272_c0_seq1	Solyc02g076800.1.1	Unknown Protein (AHRD V1)	PGSC0003DMP400007790	Conserved gene of unknown function	AT1G29195.1	unknown protein; FUNCTIONS IN: molecular_function unknown; INVOLVED IN: biological_process unknown; LOCATED IN: chloroplast; EXPRESSED IN: 13 plant structures; EXPRESSED DURING: 4 anthesis, C globular stage, 4 leaf senescence stage, petal differentiation and expansion stage; BEST Arabidopsis thaliana protein match is: unknown protein (TAIR:AT2G30230.1); Has 180 Blast hits to 180 proteins in 14 sp…	#N/A	#N/A	#N/A	#N/A	#N/A	#N/A	#N/A	#N/A	#N/A	#N/A	Solyc02g076800.1.1
comp10272_c1_seq1	Solyc07g009130.2.1	Potassium-transporting ATPase B chain (AHRD V1 *-*- ATKB_BACHK)	PGSC0003DMP400016690	Heavy metal ATPase	AT4G30110.1	heavy metal atpase 2	#N/A	#N/A	#N/A	#N/A	IPR023300:ATPase, P-type, cytoplasmic transduction domain A;IPR008250:ATPase, P-type, ATPase-associated domain;IPR005834:Haloacid dehalogenase-like hydrolase;IPR018303:ATPase, P-type phosphorylation site;IPR006404:ATPase, P-type, heavy metal-(Cd/Co/Hg/Pb/Zn)-translocating;IPR023214:HAD-like domain;IPR001757:ATPase, P-type, K/Mg/Cd/Cu/Zn/Na/Ca/Na/H-transporter;IPR023299:ATPase, P-type, cytoplasmic…	GO:0006810:transport;GO:0016020:membrane;GO:0003824:catalytic activity;GO:0009058:biosynthetic process;GO:0005488:binding;GO:0005215:transporter activity;GO:0000166:nucleotide binding;GO:0006139:nucleobase, nucleoside, nucleotide and nucleic acid metabolic process	K01534	zntA; Cd2+/Zn2+-exporting ATPase	3.6.3.3 3.6.3.5	#N/A	Solyc07g009130.2.1
comp10273_c0_seq1	Solyc01g067280.2.1	F-box domain containing protein (AHRD V1 ***- B6T548_MAIZE)	PGSC0003DMP400039277	F-box family protein	AT4G15563.1	unknown protein; Has 36 Blast hits to 36 proteins in 12 species: Archae - 0; Bacteria - 0; Metazoa - 0; Fungi - 0; Plants - 36; Viruses - 0; Other Eukaryotes - 0 (source: NCBI BLink).	#N/A	#N/A	#N/A	#N/A	IPR001810:F-box domain, cyclin-like	GO:0005515:protein binding	#N/A	#N/A	#N/A	#N/A	Solyc01g067280.2.1
comp10274_c0_seq1	Solyc06g069790.2.1	Gibberellin-regulated protein (AHRD V1 **-- B4UW77_ARAHY)	PGSC0003DMP400055795	Gip1	#N/A	#N/A	#N/A	#N/A	#N/A	#N/A	#N/A	#N/A	#N/A	#N/A	#N/A	#N/A	#N/A
comp10275_c0_seq1	Solyc01g068000.2.1	Serine/threonine phosphatase family protein (AHRD V1 **** C1E0J1_9CHLO)	PGSC0003DMP400009265	Protein phosphatase-2C	AT3G62260.1	Protein phosphatase 2C family protein	#N/A	#N/A	#N/A	#N/A	IPR015655:Protein phosphatase 2C;IPR001932:Protein phosphatase 2C-like;IPR000222:Protein phosphatase 2C, manganese/magnesium aspartate binding site	GO:0006464:protein modification process;GO:0005623:cell;GO:0016787:hydrolase activity	K01090	E3.1.3.16; protein phosphatase	3.1.3.16	#N/A	Solyc01g068000.2.1
comp10276_c0_seq1	Solyc07g066320.2.1	Protein recA (AHRD V1 ***- B6T788_MAIZE)	PGSC0003DMP400038264	Replicase	AT1G79050.1	recA DNA recombination family protein	#N/A	#N/A	#N/A	#N/A	IPR023400:DNA recombination and repair protein RecA, C-terminal;IPR020588:DNA recombination/repair protein RecA/RadB, ATP-binding domain;IPR003593:AAA+ ATPase domain;IPR013765:DNA recombination and repair protein RecA;IPR020587:DNA recombination/repair protein RecA, monomer-monomer interface;IPR020584:DNA recombination/repair protein RecA, conserved site	GO:0003677:DNA binding;GO:0009991:response to extracellular stimulus;GO:0006259:DNA metabolic process;GO:0016787:hydrolase activity;GO:0006950:response to stress;GO:0007154:cell communication;GO:0000166:nucleotide binding	K03553	recA; recombination protein RecA	#N/A	03440 Homologous recombination	Solyc07g066320.2.1
comp10277_c0_seq1	Solyc12g008580.1.1	Glucan endo-1 3-beta-glucosidase 4 (AHRD V1 ***- B6TCY1_MAIZE)	PGSC0003DMP400000698	Glucan endo-1,3-beta-glucosidase	AT5G56590.1	O-Glycosyl hydrolases family 17 protein	#N/A	#N/A	#N/A	#N/A	IPR012946:X8;IPR017853:Glycoside hydrolase, superfamily;IPR000490:Glycoside hydrolase, family 17;IPR013781:Glycoside hydrolase, subgroup, catalytic domain	GO:0003824:catalytic activity;GO:0005488:binding;GO:0005975:carbohydrate metabolic process	#N/A	#N/A	#N/A	#N/A	#N/A
comp10277_c0_seq2	Solyc12g008580.1.1	Glucan endo-1 3-beta-glucosidase 4 (AHRD V1 ***- B6TCY1_MAIZE)	PGSC0003DMP400000698	Glucan endo-1,3-beta-glucosidase	AT5G56590.1	O-Glycosyl hydrolases family 17 protein	#N/A	#N/A	#N/A	#N/A	#N/A	#N/A	#N/A	#N/A	#N/A	#N/A	Solyc12g008580.1.1
comp10278_c0_seq1	Solyc06g074620.2.1	Os02g0448600 protein (Fragment) (AHRD V1 *--- Q0E1G8_ORYSJ)	PGSC0003DMP400012623	Conserved gene of unknown function	AT2G27830.1	unknown protein; BEST Arabidopsis thaliana protein match is: unknown protein (TAIR:AT4G22758.1); Has 131 Blast hits to 131 proteins in 17 species: Archae - 0; Bacteria - 0; Metazoa - 0; Fungi - 0; Plants - 131; Viruses - 0; Other Eukaryotes - 0 (source: NCBI BLink).	#N/A	#N/A	#N/A	#N/A	#N/A	#N/A	#N/A	#N/A	#N/A	#N/A	Solyc06g074620.2.1
comp10279_c0_seq1	Solyc05g048850.2.1	ATP-dependent RNA Helicase (AHRD V1 ***- Q7PDT0_PLAYO)	PGSC0003DMP400008692	Eukaryotic initiation factor 4A-8	AT4G00660.1	RNAhelicase-like 8	#N/A	#N/A	#N/A	#N/A	IPR001650:Helicase, C-terminal	GO:0003676:nucleic acid binding;GO:0016787:hydrolase activity;GO:0000166:nucleotide binding	#N/A	#N/A	#N/A	#N/A	#N/A
comp1028_c0_seq1	Solyc01g098140.2.1	Neutral cholesterol ester hydrolase 1 (AHRD V1 *--- NCEH1_BOVIN)	PGSC0003DMP400038994	Gibberellin receptor GID1	AT5G62180.1	carboxyesterase 20	#N/A	#N/A	#N/A	#N/A	IPR013094:Alpha/beta hydrolase fold-3	GO:0008152:metabolic process;GO:0016787:hydrolase activity	#N/A	#N/A	#N/A	#N/A	Solyc01g098140.2.1
comp10280_c0_seq1	Solyc06g050630.2.1	Prephenate dehydrogenase family protein (AHRD V1 ***- D7KDI5_ARALY)	PGSC0003DMP400041417	Prephenate dehydrogenase	AT5G34930.1	arogenate dehydrogenase	#N/A	#N/A	#N/A	#N/A	IPR016040:NAD(P)-binding domain;IPR003099:Prephenate dehydrogenase	GO:0008152:metabolic process;GO:0009058:biosynthetic process;GO:0003824:catalytic activity;GO:0000166:nucleotide binding;GO:0006519:cellular amino acid and derivative metabolic process	#N/A	#N/A	#N/A	#N/A	Solyc06g050630.2.1
comp10280_c0_seq2	Solyc06g050630.2.1	Prephenate dehydrogenase family protein (AHRD V1 ***- D7KDI5_ARALY)	PGSC0003DMP400041417	Prephenate dehydrogenase	AT5G34930.1	arogenate dehydrogenase	#N/A	#N/A	#N/A	#N/A	IPR016040:NAD(P)-binding domain;IPR003099:Prephenate dehydrogenase	GO:0008152:metabolic process;GO:0009058:biosynthetic process;GO:0003824:catalytic activity;GO:0000166:nucleotide binding;GO:0006519:cellular amino acid and derivative metabolic process	#N/A	#N/A	#N/A	#N/A	#N/A
comp10281_c0_seq1	Solyc01g020320.2.1	Unknown Protein (AHRD V1)	PGSC0003DMP400031239	Conserved gene of unknown function	AT2G20480.1	unknown protein; Has 19 Blast hits to 19 proteins in 10 species: Archae - 0; Bacteria - 0; Metazoa - 0; Fungi - 0; Plants - 19; Viruses - 0; Other Eukaryotes - 0 (source: NCBI BLink).	#N/A	#N/A	#N/A	#N/A	#N/A	#N/A	#N/A	#N/A	#N/A	#N/A	Solyc01g020320.2.1
comp10282_c0_seq1	Solyc02g088730.1.1	F-box family protein-like (AHRD V1 ***- Q307Y5_SOLTU)	PGSC0003DMP400002621	F-box family protein	AT5G39250.1	F-box family protein	#N/A	#N/A	#N/A	#N/A	IPR001810:F-box domain, cyclin-like	GO:0005515:protein binding	#N/A	#N/A	#N/A	#N/A	Solyc02g088730.1.1
comp10283_c0_seq1	Solyc02g091940.2.1	AT5g13970/MAC12_6 (AHRD V1 ***- Q9FFX8_ARATH)	PGSC0003DMP400037133	Conserved gene of unknown function	AT5G13970.1	unknown protein; FUNCTIONS IN: molecular_function unknown; INVOLVED IN: biological_process unknown; LOCATED IN: endomembrane system; EXPRESSED IN: 23 plant structures; EXPRESSED DURING: 13 growth stages; BEST Arabidopsis thaliana protein match is: unknown protein (TAIR:AT5G13310.1); Has 1807 Blast hits to 1807 proteins in 277 species: Archae - 0; Bacteria - 0; Metazoa - 736; Fungi - 347; Plants -…	#N/A	#N/A	#N/A	#N/A	#N/A	#N/A	#N/A	#N/A	#N/A	#N/A	Solyc02g091940.2.1
comp10284_c0_seq1	Solyc06g054580.2.1	Trans-acting transcriptional protein ICP0 (AHRD V1 *--- ICP0_BHV1K)	PGSC0003DMP400053616	RING zinc finger protein	AT2G39100.1	RING/U-box superfamily protein	#N/A	#N/A	#N/A	#N/A	IPR013083:Zinc finger, RING/FYVE/PHD-type;IPR017907:Zinc finger, RING-type, conserved site;IPR002483:Splicing factor PWI;IPR001841:Zinc finger, RING-type	GO:0005488:binding;GO:0005515:protein binding;GO:0006139:nucleobase, nucleoside, nucleotide and nucleic acid metabolic process	#N/A	#N/A	#N/A	#N/A	Solyc06g054580.2.1
comp10285_c0_seq1	Solyc11g067200.1.1	Hira like protein (AHRD V1 **-- C1DXY4_9CHLO)	PGSC0003DMP400013112	Protein HIRA	AT3G44530.2	homolog of histone chaperone HIRA	#N/A	#N/A	#N/A	#N/A	#N/A	#N/A	K11293	HIRA, HIR1; protein HIRA/HIR1	#N/A	#N/A	Solyc11g067200.1.1
comp10286_c0_seq1	Solyc04g014530.1.1	Ethylene responsive transcription factor 1a (AHRD V1 *-*- C0J9I9_9ROSA)	PGSC0003DMP400040865	ERF transcription factor 5	AT3G23240.1	ethylene response factor 1	#N/A	#N/A	#N/A	#N/A	IPR016177:DNA-binding, integrase-type;IPR001471:AP2/ERF domain	GO:0003677:DNA binding;GO:0003700:transcription factor activity	#N/A	#N/A	#N/A	#N/A	Solyc04g014530.1.1
comp10287_c0_seq1	Solyc02g088630.2.1	Glycosyltransferase (AHRD V1 ***- B9IK47_POPTR)	PGSC0003DMP400002614	Isoform 2 of Probable galacturonosyltransferase 13	AT5G15470.1	galacturonosyltransferase 14	#N/A	#N/A	#N/A	#N/A	#N/A	#N/A	K13648	GAUT; alpha-1,4-galacturonosyltransferase	2.4.1.43	00500 Starch and sucrose metabolism;00520 Amino sugar and nucleotide sugar metabolism	Solyc02g088630.2.1
comp10287_c0_seq2	Solyc02g088630.2.1	Glycosyltransferase (AHRD V1 ***- B9IK47_POPTR)	PGSC0003DMP400002614	Isoform 2 of Probable galacturonosyltransferase 13	AT5G15470.1	galacturonosyltransferase 14	#N/A	#N/A	#N/A	#N/A	IPR002495:Glycosyl transferase, family 8	#N/A	#N/A	#N/A	#N/A	#N/A	#N/A
comp10287_c0_seq3	Solyc02g067060.2.1	Glycosyltransferase (AHRD V1 ***- B9IK47_POPTR)	PGSC0003DMP400043628	Glycosyltransferase QUASIMODO1	AT5G15470.1	galacturonosyltransferase 14	#N/A	#N/A	#N/A	#N/A	IPR002495:Glycosyl transferase, family 8	#N/A	#N/A	#N/A	#N/A	#N/A	#N/A
comp10287_c0_seq4	Solyc02g088630.2.1	Glycosyltransferase (AHRD V1 ***- B9IK47_POPTR)	PGSC0003DMP400002614	Isoform 2 of Probable galacturonosyltransferase 13	AT5G15470.1	galacturonosyltransferase 14	#N/A	#N/A	#N/A	#N/A	#N/A	#N/A	#N/A	#N/A	#N/A	#N/A	#N/A
comp10288_c0_seq1	Solyc03g114760.2.1	TMV-MP30 binding protein 2C (AHRD V1 **-* Q8S556_TOBAC)	PGSC0003DMP400042422	Microtubule-associated protein	AT5G08120.1	movement protein binding protein 2C	#N/A	#N/A	#N/A	#N/A	#N/A	#N/A	#N/A	#N/A	#N/A	#N/A	Solyc03g114760.2.1
comp10289_c0_seq1	Solyc05g007800.2.1	Negatively light-regulated protein (AHRD V1 *-*- Q9ZTG1_VERFO)	PGSC0003DMP400032114	Negatively light-regulated protein	AT1G69510.2	cAMP-regulated phosphoprotein 19-related protein	#N/A	#N/A	#N/A	#N/A	IPR006760:Endosulphine	#N/A	#N/A	#N/A	#N/A	#N/A	Solyc05g007800.2.1
comp1029_c0_seq1	Solyc02g082930.2.1	Endochitinase (Chitinase) (AHRD V1 **** Q43184_SOLTU)	PGSC0003DMP400002758	Acidic 27 kDa endochitinase	AT3G12500.1	basic chitinase	#N/A	#N/A	#N/A	#N/A	IPR023346:Lysozyme-like domain;IPR000726:Glycoside hydrolase, family 19, catalytic	GO:0009987:cellular process;GO:0005975:carbohydrate metabolic process;GO:0016787:hydrolase activity;GO:0009056:catabolic process	#N/A	#N/A	#N/A	#N/A	Solyc02g082920.2.1
comp10290_c0_seq1	Solyc07g052370.2.1	Cytochrome P450	PGSC0003DMP400050453	Cytochrome P450 hydroxylase	AT3G26300.1	cytochrome P450, family 71, subfamily B, polypeptide 34	#N/A	#N/A	#N/A	#N/A	#N/A	#N/A	#N/A	#N/A	#N/A	#N/A	Solyc07g052370.2.1
comp10291_c0_seq1	Solyc11g044250.1.1	Glutathione-regulated potassium-efflux system protein (AHRD V1 ***- B3CM92_WOLPP)	PGSC0003DMP400054043	KEA5; potassium ion transmembrane transporter/ potassium:hydrogen antiporter	AT4G04850.2	K+ efflux antiporter 3	#N/A	#N/A	#N/A	#N/A	IPR006153:Cation/H+ exchanger;IPR016040:NAD(P)-binding domain;IPR003148:Regulator of K+ conductance, N-terminal	GO:0006810:transport;GO:0009987:cellular process;GO:0005215:transporter activity;GO:0000166:nucleotide binding;GO:0016020:membrane	#N/A	#N/A	#N/A	#N/A	Solyc11g044250.1.1
comp10291_c0_seq2	Solyc11g044250.1.1	Glutathione-regulated potassium-efflux system protein (AHRD V1 ***- B3CM92_WOLPP)	PGSC0003DMP400054043	KEA5; potassium ion transmembrane transporter/ potassium:hydrogen antiporter	AT4G04850.2	K+ efflux antiporter 3	#N/A	#N/A	#N/A	#N/A	IPR006153:Cation/H+ exchanger;IPR016040:NAD(P)-binding domain;IPR003148:Regulator of K+ conductance, N-terminal	GO:0006810:transport;GO:0009987:cellular process;GO:0005215:transporter activity;GO:0000166:nucleotide binding;GO:0016020:membrane	#N/A	#N/A	#N/A	#N/A	#N/A
comp10292_c0_seq1	Solyc08g080510.2.1	Replication factor C subunit 4 (AHRD V1 ***- B6TA83_MAIZE)	PGSC0003DMP400005482	Replication factor C / DNA polymerase III gamma-tau subunit	AT1G63160.1	replication factor C 2	#N/A	#N/A	#N/A	#N/A	IPR003593:AAA+ ATPase domain;IPR003959:ATPase, AAA-type, core;IPR013748:Replication factor C, C-terminal domain;IPR008921:DNA polymerase III, clamp loader complex, gamma/delta/delta subunit, C-terminal	GO:0003677:DNA binding;GO:0009058:biosynthetic process;GO:0006259:DNA metabolic process;GO:0016787:hydrolase activity;GO:0000166:nucleotide binding	K10755	RFC2_4; replication factor C subunit 2/4	#N/A	03030 DNA replication;03420 Nucleotide excision repair;03430 Mismatch repair	Solyc08g080510.2.1
comp10293_c0_seq1	Solyc04g080190.2.1	Pore protein of (OEP24) (AHRD V1 **-- O49929_PEA)	PGSC0003DMP400022489	Pore protein of 24 kD (OEP24)	AT1G45170.1	unknown protein; BEST Arabidopsis thaliana protein match is: unknown protein (TAIR:AT5G42960.1); Has 62 Blast hits to 62 proteins in 18 species: Archae - 0; Bacteria - 0; Metazoa - 0; Fungi - 0; Plants - 62; Viruses - 0; Other Eukaryotes - 0 (source: NCBI BLink).	#N/A	#N/A	#N/A	#N/A	#N/A	#N/A	#N/A	#N/A	#N/A	#N/A	#N/A
comp10294_c0_seq1	#N/A	#N/A	#N/A	#N/A	#N/A	#N/A	#N/A	#N/A	#N/A	#N/A	#N/A	#N/A	#N/A	#N/A	#N/A	#N/A	#N/A
comp10294_c0_seq2	#N/A	#N/A	#N/A	#N/A	#N/A	#N/A	#N/A	#N/A	#N/A	#N/A	#N/A	#N/A	#N/A	#N/A	#N/A	#N/A	#N/A
comp10295_c0_seq1	Solyc02g076950.2.1	UPF0052 domain protein (AHRD V1 **-- A1CBK9_ASPCL)	PGSC0003DMP400022844	DNAJ heat shock N-terminal domain-containing protein	AT2G34090.1	maternal effect embryo arrest 18	#N/A	#N/A	#N/A	#N/A	IPR002882:LPPG:FO 2-phospho-L-lactate transferase CofD/UPF0052	#N/A	#N/A	#N/A	#N/A	#N/A	Solyc02g076950.2.1
comp10297_c0_seq1	Solyc02g091320.2.1	Unknown Protein (AHRD V1)	PGSC0003DMP400053380	Conserved gene of unknown function	AT5G17460.1	unknown protein; FUNCTIONS IN: molecular_function unknown; INVOLVED IN: response to salt stress; LOCATED IN: mitochondrion; Has 30201 Blast hits to 17322 proteins in 780 species: Archae - 12; Bacteria - 1396; Metazoa - 17338; Fungi - 3422; Plants - 5037; Viruses - 0; Other Eukaryotes - 2996 (source: NCBI BLink).	#N/A	#N/A	#N/A	#N/A	#N/A	#N/A	#N/A	#N/A	#N/A	#N/A	Solyc02g091320.2.1
comp10297_c0_seq2	Solyc02g091320.2.1	Unknown Protein (AHRD V1)	PGSC0003DMP400053380	Conserved gene of unknown function	#N/A	#N/A	#N/A	#N/A	#N/A	#N/A	#N/A	#N/A	#N/A	#N/A	#N/A	#N/A	#N/A
comp10298_c0_seq1	Solyc04g005590.2.1	Ribosomal protein L32 (AHRD V1 ***- B6EV28_POPAL)	PGSC0003DMP400005160	Ribosomal protein L32	AT1G26740.1	Ribosomal L32p protein family	#N/A	#N/A	#N/A	#N/A	IPR011332:Ribosomal protein, zinc-binding domain;IPR002677:Ribosomal protein L32p	GO:0005840:ribosome;GO:0006412:translation;GO:0005198:structural molecule activity	#N/A	#N/A	#N/A	#N/A	Solyc04g005590.2.1
comp10299_c0_seq1	Solyc06g060730.2.1	Unknown Protein (AHRD V1)	PGSC0003DMP400021058	Uncharacterized histidine-rich protein DDB_G0274557	#N/A	#N/A	#N/A	#N/A	#N/A	#N/A	#N/A	#N/A	#N/A	#N/A	#N/A	#N/A	#N/A
comp103_c0_seq1	Solyc08g008220.2.1	Ubiquitin-conjugating enzyme E2 10 (AHRD V1 ***- UBC10_ARATH)	PGSC0003DMP400010256	Ubiquitin carrier protein	AT4G27960.2	ubiquitin conjugating enzyme 9	#N/A	#N/A	#N/A	#N/A	IPR023313:Ubiquitin-conjugating enzyme, active site;IPR016135:Ubiquitin-conjugating enzyme/RWD-like;IPR000608:Ubiquitin-conjugating enzyme, E2	GO:0003824:catalytic activity	K06689	UBE2D_E, UBC4, UBC5; ubiquitin-conjugating enzyme E2 D/E	6.3.2.19	04141 Protein processing in endoplasmic reticulum;04120 Ubiquitin mediated proteolysis	Solyc08g008220.2.1
comp1030_c0_seq1	Solyc08g076420.2.1	Poly polymerase catalytic domain containing protein expressed (AHRD V1 **-- Q84T80_ORYSJ)	PGSC0003DMP400026058	Ceo protein	AT1G32230.1	WWE protein-protein interaction domain protein family	#N/A	#N/A	#N/A	#N/A	IPR004170:WWE domain;IPR012317:Poly(ADP-ribose) polymerase, catalytic domain;IPR022003:RST domain of plant C-terminal	GO:0016740:transferase activity	#N/A	#N/A	#N/A	#N/A	Solyc08g076420.2.1
comp1030_c0_seq2	Solyc08g076420.2.1	Poly polymerase catalytic domain containing protein expressed (AHRD V1 **-- Q84T80_ORYSJ)	PGSC0003DMP400026058	Ceo protein	AT1G32230.1	WWE protein-protein interaction domain protein family	#N/A	#N/A	#N/A	#N/A	#N/A	#N/A	#N/A	#N/A	#N/A	#N/A	#N/A
comp10300_c0_seq1	Solyc11g012720.1.1	Transcription factor (Fragment) (AHRD V1 *--- D6MK04_9ASPA)	PGSC0003DMP400023525	Transcription factor	AT5G47660.1	Homeodomain-like superfamily protein	#N/A	#N/A	#N/A	#N/A	IPR017877:Myb-like domain	#N/A	#N/A	#N/A	#N/A	#N/A	Solyc11g012720.1.1
comp10302_c0_seq1	Solyc06g054650.2.1	Lunapark b (AHRD V1 ***- A8DT12_HAPBU)	PGSC0003DMP400043070	Conserved gene of unknown function	AT4G31080.2	Protein of unknown function (DUF2296)	#N/A	#N/A	#N/A	#N/A	#N/A	#N/A	#N/A	#N/A	#N/A	#N/A	#N/A
comp10303_c0_seq1	#N/A	#N/A	#N/A	#N/A	#N/A	#N/A	#N/A	#N/A	gb|AC215450.2|	Solanum lycopersicum chromosome 2 clone C02SLe0026H18, complete sequence	#N/A	#N/A	#N/A	#N/A	#N/A	#N/A	#N/A
comp10304_c0_seq1	Solyc01g006720.2.1	ABC transporter G family member 22 (AHRD V1 ***- AB22G_ARATH)	PGSC0003DMP400036989	White-brown-complex ABC transporter family	AT5G06530.1	ABC-2 type transporter family protein	#N/A	#N/A	#N/A	#N/A	IPR003593:AAA+ ATPase domain;IPR017871:ABC transporter, conserved site;IPR013525:ABC-2 type transporter;IPR003439:ABC transporter-like	GO:0016787:hydrolase activity;GO:0016020:membrane;GO:0000166:nucleotide binding	#N/A	#N/A	#N/A	#N/A	Solyc01g006720.2.1
comp10305_c0_seq1	Solyc09g058990.2.1	Unknown Protein (AHRD V1)	#N/A	#N/A	AT3G07440.1	unknown protein; BEST Arabidopsis thaliana protein match is: unknown protein (TAIR:AT5G48530.1); Has 37 Blast hits to 37 proteins in 13 species: Archae - 0; Bacteria - 0; Metazoa - 0; Fungi - 0; Plants - 35; Viruses - 0; Other Eukaryotes - 2 (source: NCBI BLink).	#N/A	#N/A	#N/A	#N/A	#N/A	#N/A	#N/A	#N/A	#N/A	#N/A	Solyc09g058990.2.1
comp10306_c0_seq1	Solyc05g007960.2.1	Os01g0841200 protein (Fragment) (AHRD V1 ***- Q0JHU9_ORYSJ)	PGSC0003DMP400032060	Axi 1 protein	AT2G01480.1	O-fucosyltransferase family protein	#N/A	#N/A	#N/A	#N/A	IPR024709:O-fucosyltransferase, plant;IPR019378:GDP-fucose protein O-fucosyltransferase	#N/A	#N/A	#N/A	#N/A	#N/A	Solyc05g007960.2.1
comp10306_c0_seq2	#N/A	#N/A	#N/A	#N/A	#N/A	#N/A	#N/A	#N/A	gb|AC238741.2|	Solanum lycopersicum chromosome 05 clone C05HBa0078I05, complete sequence	#N/A	#N/A	#N/A	#N/A	#N/A	#N/A	#N/A
comp10307_c0_seq1	Solyc04g072380.2.1	Phosphatidylinositol 3,4,5-trisphosphate-dependent Rac exchanger 2 protein (AHRD V1 *--- PREX2_MOUSE)	PGSC0003DMP400047947	Electron transporter	AT4G08550.1	electron carriers;protein disulfide oxidoreductases	#N/A	#N/A	#N/A	#N/A	IPR011991:Winged helix-turn-helix transcription repressor DNA-binding;IPR012336:Thioredoxin-like fold;IPR006869:Domain of unknown function DUF547;IPR000591:DEP domain;IPR002109:Glutaredoxin	GO:0019725:cellular homeostasis;GO:0003824:catalytic activity;GO:0003674:molecular_function	#N/A	#N/A	#N/A	#N/A	Solyc04g072380.2.1
comp10308_c0_seq1	Solyc10g074650.1.1	Glycosyl transferase family 8 (AHRD V1 **-- A2Q3W2_MEDTR)	PGSC0003DMP400000033	Glycosyltransferase	AT2G38650.2	galacturonosyltransferase 7	#N/A	#N/A	#N/A	#N/A	IPR002495:Glycosyl transferase, family 8	#N/A	K13648	GAUT; alpha-1,4-galacturonosyltransferase	2.4.1.43	00500 Starch and sucrose metabolism;00520 Amino sugar and nucleotide sugar metabolism	Solyc10g074650.1.1
comp10309_c0_seq1	Solyc04g082050.2.1	Cellular retinaldehyde-binding/triple function C-terminal (AHRD V1 **-- B6SN40_MAIZE)	PGSC0003DMP400017442	Conserved gene of unknown function	AT4G35750.1	SEC14 cytosolic factor family protein / phosphoglyceride transfer family protein	#N/A	#N/A	#N/A	#N/A	IPR001251:CRAL-TRIO domain	#N/A	#N/A	#N/A	#N/A	#N/A	Solyc04g082050.2.1
comp10310_c0_seq1	Solyc10g007680.2.1	Regulator of chromosome condensation RCC1 (AHRD V1 **-- B9MQV6_ANATD)	PGSC0003DMP400036807	Cell cycle regulatory protein	AT5G48330.2	Regulator of chromosome condensation (RCC1) family protein	#N/A	#N/A	#N/A	#N/A	IPR009091:Regulator of chromosome condensation/beta-lactamase-inhibitor protein II;IPR000408:Regulator of chromosome condensation, RCC1	#N/A	#N/A	#N/A	#N/A	#N/A	#N/A
comp10310_c0_seq2	Solyc10g007680.2.1	Regulator of chromosome condensation RCC1 (AHRD V1 **-- B9MQV6_ANATD)	PGSC0003DMP400036807	Cell cycle regulatory protein	AT5G48330.2	Regulator of chromosome condensation (RCC1) family protein	#N/A	#N/A	#N/A	#N/A	IPR009091:Regulator of chromosome condensation/beta-lactamase-inhibitor protein II;IPR000408:Regulator of chromosome condensation, RCC1	#N/A	#N/A	#N/A	#N/A	#N/A	Solyc10g007680.2.1
comp10311_c0_seq1	Solyc03g110920.2.1	Receptor expression-enhancing protein 5 (AHRD V1 *--- C3KJ86_ANOFI)	PGSC0003DMP400056310	Receptor expression-enhancing protein	AT4G36720.1	HVA22-like protein K	#N/A	#N/A	#N/A	#N/A	#N/A	#N/A	#N/A	#N/A	#N/A	#N/A	Solyc03g110920.2.1
comp10312_c0_seq1	Solyc06g066750.2.1	Unknown Protein (AHRD V1)	PGSC0003DMP400028930	Conserved gene of unknown function	AT1G12663.1	Predicted to encode a PR (pathogenesis-related) protein. Belongs to the plant thionin (PR-13) family with the following members: At1g66100, At5g36910, At1g72260, At2g15010, At1g12663, At1g12660.	#N/A	#N/A	#N/A	#N/A	#N/A	#N/A	#N/A	#N/A	#N/A	#N/A	Solyc06g066750.2.1
comp10313_c0_seq1	Solyc06g065840.2.1	Trafficking protein particle complex subunit 9 (AHRD V1 **-- TPPC9_BOVIN)	#N/A	#N/A	AT5G11040.1	TRS120	#N/A	#N/A	#N/A	#N/A	#N/A	#N/A	#N/A	#N/A	#N/A	#N/A	Solyc06g065840.2.1
comp10314_c0_seq1	Solyc07g018140.2.1	Serine/threonine protein kinase-like (AHRD V1 **** Q9FGC3_ARATH)	PGSC0003DMP400009671	Protein kinase family protein	AT2G18890.1	Protein kinase superfamily protein	#N/A	#N/A	#N/A	#N/A	IPR020635:Tyrosine-protein kinase, catalytic domain;IPR008271:Serine/threonine-protein kinase, active site;IPR002290:Serine/threonine- / dual-specificity protein kinase, catalytic domain;IPR000719:Protein kinase, catalytic domain;IPR001245:Serine-threonine/tyrosine-protein kinase catalytic domain;IPR011009:Protein kinase-like domain	GO:0006464:protein modification process;GO:0016301:kinase activity;GO:0000166:nucleotide binding	#N/A	#N/A	#N/A	#N/A	#N/A
comp10314_c0_seq2	Solyc07g018140.2.1	Serine/threonine protein kinase-like (AHRD V1 **** Q9FGC3_ARATH)	PGSC0003DMP400009671	Protein kinase family protein	AT2G18890.1	Protein kinase superfamily protein	#N/A	#N/A	#N/A	#N/A	IPR020635:Tyrosine-protein kinase, catalytic domain;IPR008271:Serine/threonine-protein kinase, active site;IPR002290:Serine/threonine- / dual-specificity protein kinase, catalytic domain;IPR000719:Protein kinase, catalytic domain;IPR001245:Serine-threonine/tyrosine-protein kinase catalytic domain;IPR011009:Protein kinase-like domain	GO:0006464:protein modification process;GO:0016301:kinase activity;GO:0000166:nucleotide binding	#N/A	#N/A	#N/A	#N/A	Solyc07g018140.2.1
comp10315_c0_seq1	Solyc08g069060.2.1	Beta-1 3-galactosyltransferase 6 (AHRD V1 **** B6UBH3_MAIZE)	PGSC0003DMP400051441	Beta-1,3-galactosyltransferase sqv-2	AT1G77810.2	Galactosyltransferase family protein	#N/A	#N/A	#N/A	#N/A	IPR002659:Glycosyl transferase, family 31;IPR025298:Domain of unknown function DUF4094	GO:0016740:transferase activity;GO:0006464:protein modification process;GO:0009058:biosynthetic process;GO:0005975:carbohydrate metabolic process;GO:0016020:membrane	K00734	B3GALT6; galactosylxylosylprotein 3-beta-galactosyltransferase	2.4.1.134	00532 Glycosaminoglycan biosynthesis - chondroitin sulfate;00534 Glycosaminoglycan biosynthesis - heparan sulfate	Solyc08g069060.2.1
comp10316_c0_seq1	Solyc01g096370.2.1	BHLH transcription factor (AHRD V1 *-** Q401N4_9LILI)	PGSC0003DMP400031944	DNA binding protein	AT4G00870.1	basic helix-loop-helix (bHLH) DNA-binding superfamily protein	#N/A	#N/A	#N/A	#N/A	IPR011598:Helix-loop-helix DNA-binding;IPR025610:Transcription factor MYC/MYB N-terminal	#N/A	#N/A	#N/A	#N/A	#N/A	Solyc01g096370.2.1
comp10317_c0_seq1	Solyc03g094160.2.1	Metacaspase (AHRD V1 ***- A8NU42_COPC7)	PGSC0003DMP400009310	Caspase	AT1G02170.1	metacaspase 1	#N/A	#N/A	#N/A	#N/A	IPR011600:Peptidase C14, caspase catalytic	GO:0019538:protein metabolic process;GO:0016787:hydrolase activity;GO:0009056:catabolic process	#N/A	#N/A	#N/A	#N/A	Solyc03g094160.2.1
comp10318_c0_seq1	#N/A	#N/A	#N/A	#N/A	#N/A	#N/A	#N/A	#N/A	#N/A	#N/A	#N/A	#N/A	#N/A	#N/A	#N/A	#N/A	#N/A
comp10318_c0_seq2	#N/A	#N/A	#N/A	#N/A	#N/A	#N/A	#N/A	#N/A	#N/A	#N/A	#N/A	#N/A	#N/A	#N/A	#N/A	#N/A	#N/A
comp10319_c0_seq1	Solyc02g067900.2.1	Transcription factor GTE6 (AHRD V1 *-*- B6UCC7_MAIZE)	PGSC0003DMP400012336	Conserved gene of unknown function	AT5G40600.1	unknown protein; FUNCTIONS IN: molecular_function unknown; LOCATED IN: endomembrane system; EXPRESSED IN: 22 plant structures; EXPRESSED DURING: 13 growth stages; BEST Arabidopsis thaliana protein match is: unknown protein (TAIR:AT3G27420.1); Has 1807 Blast hits to 1807 proteins in 277 species: Archae - 0; Bacteria - 0; Metazoa - 736; Fungi - 347; Plants - 385; Viruses - 0; Other Eukaryotes - 339…	#N/A	#N/A	#N/A	#N/A	#N/A	#N/A	#N/A	#N/A	#N/A	#N/A	Solyc02g067900.2.1
comp1032_c0_seq1	#N/A	#N/A	#N/A	#N/A	#N/A	#N/A	#N/A	#N/A	dbj|AK246735.1|	Solanum lycopersicum cDNA, clone: FC21DC10, HTC in fruit	#N/A	#N/A	#N/A	#N/A	#N/A	#N/A	#N/A
comp10321_c0_seq1	Solyc07g041020.2.1	Cell growth-regulating nucleolar protein (AHRD V1 *--- C1BWD8_ESOLU)	PGSC0003DMP400024803	Cell growth-regulating nucleolar protein	AT2G19385.1	zinc ion binding	#N/A	#N/A	#N/A	#N/A	#N/A	#N/A	K15263	LYER; cell growth-regulating nucleolar protein	#N/A	#N/A	Solyc07g041020.2.1
comp10322_c0_seq1	Solyc08g080960.2.1	AT-hook motif nuclear localized protein 1 (AHRD V1 ***- O04696_PEA)	PGSC0003DMP400021603	DNA binding protein	AT1G63470.1	AT hook motif DNA-binding family protein	#N/A	#N/A	#N/A	#N/A	#N/A	#N/A	#N/A	#N/A	#N/A	#N/A	Solyc08g080960.2.1
comp10323_c0_seq1	Solyc01g091330.2.1	Maleylacetoacetate isomerase/glutathione S-transferase (AHRD V1 ***- C9Q4X6_9VIBR)	PGSC0003DMP400022608	Glutathione-s-transferase theta, gst	AT2G02390.1	glutathione S-transferase zeta 1	#N/A	#N/A	#N/A	#N/A	#N/A	#N/A	K01800	maiA, GSTZ1; maleylacetoacetate isomerase	5.2.1.2	00350 Tyrosine metabolism;00643 Styrene degradation	Solyc01g091330.2.1
comp10324_c0_seq1	Solyc01g106020.2.1	Nucleic acid binding protein (AHRD V1 **-* B6U784_MAIZE)	PGSC0003DMP400056066	Poly(RC)-binding protein	AT1G51580.1	RNA-binding KH domain-containing protein	#N/A	#N/A	#N/A	#N/A	#N/A	#N/A	#N/A	#N/A	#N/A	#N/A	Solyc01g106020.2.1
comp10325_c0_seq1	Solyc07g063070.1.1	DNA-binding WRKY VQ (AHRD V1 ***- Q2HTS9_MEDTR)	PGSC0003DMP400068935	DNA-binding WRKY; VQ	AT1G28280.1	VQ motif-containing protein	#N/A	#N/A	#N/A	#N/A	IPR008889:VQ	#N/A	#N/A	#N/A	#N/A	#N/A	Solyc07g063070.1.1
comp10326_c0_seq1	Solyc12g099700.1.1	Lipoyl synthase (AHRD V1 *-*- B4UC29_ANASK)	PGSC0003DMP400008212	Lipoyl synthase, chloroplastic	AT5G08415.1	Radical SAM superfamily protein	#N/A	#N/A	#N/A	#N/A	IPR006638:Elongator protein 3/MiaB/NifB;IPR013785:Aldolase-type TIM barrel;IPR003698:Lipoate synthase;IPR007197:Radical SAM	GO:0016740:transferase activity;GO:0009058:biosynthetic process;GO:0005488:binding;GO:0009987:cellular process	K03644	lipA; lipoic acid synthetase	2.8.1.8	00785 Lipoic acid metabolism	Solyc12g099700.1.1
comp10327_c0_seq1	Solyc05g007460.2.1	Sphingosine hydroxylase (AHRD V1 **-* A8N9Q2_COPC7)	PGSC0003DMP400011587	Sterol desaturase	AT1G69640.1	sphingoid base hydroxylase 1	#N/A	#N/A	#N/A	#N/A	IPR006694:Fatty acid hydroxylase	GO:0008152:metabolic process;GO:0006629:lipid metabolic process;GO:0003824:catalytic activity;GO:0009058:biosynthetic process;GO:0009987:cellular process;GO:0005488:binding	K04713	SUR2; C4-hydroxylase	1.14.-.-	00600 Sphingolipid metabolism	Solyc05g007460.2.1
comp10328_c0_seq1	Solyc06g008870.2.1	GID1-like gibberellin receptor (AHRD V1 **-- A7MAQ4_HORVU)	PGSC0003DMP400038057	GID1-like gibberellin receptor	AT3G63010.1	alpha/beta-Hydrolases superfamily protein	#N/A	#N/A	#N/A	#N/A	#N/A	#N/A	#N/A	#N/A	#N/A	#N/A	#N/A
comp10328_c0_seq2	Solyc06g008870.2.1	GID1-like gibberellin receptor (AHRD V1 **-- A7MAQ4_HORVU)	PGSC0003DMP400038057	GID1-like gibberellin receptor	AT3G63010.1	alpha/beta-Hydrolases superfamily protein	#N/A	#N/A	#N/A	#N/A	IPR013094:Alpha/beta hydrolase fold-3	GO:0008152:metabolic process;GO:0016787:hydrolase activity	#N/A	#N/A	#N/A	#N/A	#N/A
comp10329_c0_seq1	Solyc02g069070.2.1	Ribonuclease H2 subunit C (AHRD V1 ***- C0H7J5_SALSA)	#N/A	#N/A	AT2G39440.1	CONTAINS InterPro DOMAIN/s: Ribonuclease H2, subunit C (InterPro:IPR013924); Has 30201 Blast hits to 17322 proteins in 780 species: Archae - 12; Bacteria - 1396; Metazoa - 17338; Fungi - 3422; Plants - 5037; Viruses - 0; Other Eukaryotes - 2996 (source: NCBI BLink).	#N/A	#N/A	#N/A	#N/A	IPR013924:Ribonuclease H2, subunit C	#N/A	K10745	RNASEH2C; ribonuclease H2 subunit C	#N/A	03030 DNA replication	Solyc02g069070.2.1
comp1033_c0_seq1	Solyc03g119210.1.1	Lipid transfer protein (AHRD V1 ***- Q42158_ARATH)	PGSC0003DMP400010171	Lipid transfer protein	AT3G18280.1	Bifunctional inhibitor/lipid-transfer protein/seed storage 2S albumin superfamily protein	#N/A	#N/A	#N/A	#N/A	IPR013770:Plant lipid transfer protein/hydrophobic protein helical domain;IPR016140:Bifunctional inhibitor/plant lipid transfer protein/seed storage helical domain	GO:0006810:transport	#N/A	#N/A	#N/A	#N/A	Solyc03g119210.1.1
comp10330_c0_seq1	Solyc07g045330.2.1	Golgi pH regulator (AHRD V1 **-- GPHR_CHICK)	PGSC0003DMP400030401	Protein GPR89A	AT1G64990.2	GPCR-type G protein 1	#N/A	#N/A	#N/A	#N/A	IPR022535:Golgi pH regulator, conserved domain;IPR015672:GPCR 89-related	#N/A	#N/A	#N/A	#N/A	#N/A	Solyc07g045330.2.1
comp10331_c0_seq1	Solyc01g056520.2.1	RAN binding protein 16-like (AHRD V1 **-* Q9LHS4_ARATH)	#N/A	#N/A	AT5G06120.2	ARM repeat superfamily protein	#N/A	#N/A	#N/A	#N/A	IPR001494:Importin-beta, N-terminal;IPR016024:Armadillo-type fold	GO:0006810:transport;GO:0005488:binding;GO:0009987:cellular process;GO:0005215:transporter activity	#N/A	#N/A	#N/A	#N/A	Solyc01g056520.2.1
comp10333_c0_seq1	Solyc06g060990.2.1	AGAP008110-PA (Fragment) (AHRD V1 *-*- Q7Q3Z2_ANOGA)	PGSC0003DMP400046190	Conserved gene of unknown function	AT5G47090.1	unknown protein; CONTAINS InterPro DOMAIN/s: Protein of unknown function DUF2052, coiled-coil (InterPro:IPR018613); Has 30201 Blast hits to 17322 proteins in 780 species: Archae - 12; Bacteria - 1396; Metazoa - 17338; Fungi - 3422; Plants - 5037; Viruses - 0; Other Eukaryotes - 2996 (source: NCBI BLink).	#N/A	#N/A	#N/A	#N/A	IPR018613:Protein of unknown function DUF2052, coiled-coil	#N/A	#N/A	#N/A	#N/A	#N/A	Solyc06g060990.2.1
comp10335_c0_seq1	Solyc10g074990.1.1	GRF domain class transcription factor (AHRD V1 ***- D9ZIZ7_MALDO)	PGSC0003DMP400054428	GRF domain class transcription factor	AT3G52905.1	Polynucleotidyl transferase, ribonuclease H-like superfamily protein	#N/A	#N/A	#N/A	#N/A	IPR012337:Ribonuclease H-like domain;IPR006641:YqgF/RNase H-like domain;IPR005227:Resolvase, holliday junction-type, YqgF-like	GO:0003676:nucleic acid binding;GO:0006259:DNA metabolic process;GO:0005737:cytoplasm;GO:0006950:response to stress	#N/A	#N/A	#N/A	#N/A	Solyc10g074990.1.1
comp10336_c0_seq1	Solyc06g059860.2.1	Unknown Protein (AHRD V1)	PGSC0003DMP400023100	Conserved gene of unknown function	AT1G76980.2	FUNCTIONS IN: molecular_function unknown; INVOLVED IN: biological_process unknown; LOCATED IN: cellular_component unknown; BEST Arabidopsis thaliana protein match is: embryo defective 2170 (TAIR:AT1G21390.1); Has 61 Blast hits to 61 proteins in 18 species: Archae - 0; Bacteria - 8; Metazoa - 8; Fungi - 2; Plants - 40; Viruses - 3; Other Eukaryotes - 0 (source: NCBI BLink).	#N/A	#N/A	#N/A	#N/A	#N/A	#N/A	#N/A	#N/A	#N/A	#N/A	Solyc06g059860.2.1
comp10338_c0_seq1	Solyc09g009380.2.1	Protein kinase-like protein (AHRD V1 *-** Q9LZS4_ARATH)	PGSC0003DMP400004771	Serine/threonine protein kinase	AT2G36350.1	Protein kinase superfamily protein	#N/A	#N/A	#N/A	#N/A	#N/A	#N/A	#N/A	#N/A	#N/A	#N/A	Solyc09g009380.2.1
comp10338_c0_seq2	Solyc10g083500.1.1	Protein kinase (AHRD V1 *-*- A7VL53_WHEAT)	PGSC0003DMP400048950	Serine/threonine protein kinase	AT3G52890.2	KCBP-interacting protein kinase	#N/A	#N/A	#N/A	#N/A	#N/A	#N/A	#N/A	#N/A	#N/A	#N/A	Solyc10g083500.1.1
comp10338_c0_seq3	Solyc10g083500.1.1	Protein kinase (AHRD V1 *-*- A7VL53_WHEAT)	PGSC0003DMP400048950	Serine/threonine protein kinase	AT3G52890.2	KCBP-interacting protein kinase	#N/A	#N/A	#N/A	#N/A	IPR002290:Serine/threonine- / dual-specificity protein kinase, catalytic domain;IPR000719:Protein kinase, catalytic domain;IPR011009:Protein kinase-like domain	GO:0006464:protein modification process;GO:0016301:kinase activity;GO:0000166:nucleotide binding	#N/A	#N/A	#N/A	#N/A	#N/A
comp10338_c0_seq4	Solyc10g083500.1.1	Protein kinase (AHRD V1 *-*- A7VL53_WHEAT)	PGSC0003DMP400048950	Serine/threonine protein kinase	AT3G52890.2	KCBP-interacting protein kinase	#N/A	#N/A	#N/A	#N/A	IPR002290:Serine/threonine- / dual-specificity protein kinase, catalytic domain;IPR000719:Protein kinase, catalytic domain;IPR011009:Protein kinase-like domain	GO:0006464:protein modification process;GO:0016301:kinase activity;GO:0000166:nucleotide binding	#N/A	#N/A	#N/A	#N/A	#N/A
comp10338_c0_seq5	Solyc10g083500.1.1	Protein kinase (AHRD V1 *-*- A7VL53_WHEAT)	PGSC0003DMP400048950	Serine/threonine protein kinase	AT3G52890.2	KCBP-interacting protein kinase	#N/A	#N/A	#N/A	#N/A	IPR020635:Tyrosine-protein kinase, catalytic domain;IPR008271:Serine/threonine-protein kinase, active site;IPR002290:Serine/threonine- / dual-specificity protein kinase, catalytic domain;IPR000719:Protein kinase, catalytic domain;IPR011009:Protein kinase-like domain	GO:0006464:protein modification process;GO:0016301:kinase activity;GO:0000166:nucleotide binding	#N/A	#N/A	#N/A	#N/A	#N/A
comp10338_c0_seq6	Solyc09g009380.2.1	Protein kinase-like protein (AHRD V1 *-** Q9LZS4_ARATH)	PGSC0003DMP400004771	Serine/threonine protein kinase	AT3G52890.2	KCBP-interacting protein kinase	#N/A	#N/A	#N/A	#N/A	IPR020635:Tyrosine-protein kinase, catalytic domain;IPR008271:Serine/threonine-protein kinase, active site;IPR002290:Serine/threonine- / dual-specificity protein kinase, catalytic domain;IPR000719:Protein kinase, catalytic domain;IPR011009:Protein kinase-like domain	GO:0006464:protein modification process;GO:0016301:kinase activity;GO:0000166:nucleotide binding	#N/A	#N/A	#N/A	#N/A	#N/A
comp10338_c0_seq7	Solyc09g009380.2.1	Protein kinase-like protein (AHRD V1 *-** Q9LZS4_ARATH)	PGSC0003DMP400004771	Serine/threonine protein kinase	AT3G52890.2	KCBP-interacting protein kinase	#N/A	#N/A	#N/A	#N/A	IPR020635:Tyrosine-protein kinase, catalytic domain;IPR008271:Serine/threonine-protein kinase, active site;IPR002290:Serine/threonine- / dual-specificity protein kinase, catalytic domain;IPR000719:Protein kinase, catalytic domain;IPR011009:Protein kinase-like domain	GO:0006464:protein modification process;GO:0016301:kinase activity;GO:0000166:nucleotide binding	#N/A	#N/A	#N/A	#N/A	#N/A
comp10339_c0_seq1	Solyc01g079710.2.1	Uncharacterized conserved protein (AHRD V1 **-- Q2U4H5_ASPOR)	PGSC0003DMP400015825	Conserved gene of unknown function	AT5G19300.1	CONTAINS InterPro DOMAIN/s: Nucleic acid-binding, OB-fold-like (InterPro:IPR016027), Protein of unknown function DUF171 (InterPro:IPR003750); Has 3649 Blast hits to 1964 proteins in 291 species: Archae - 113; Bacteria - 121; Metazoa - 1082; Fungi - 399; Plants - 227; Viruses - 4; Other Eukaryotes - 1703 (source: NCBI BLink).	#N/A	#N/A	#N/A	#N/A	IPR003750:Putative RNA methyltransferase;IPR016027:Nucleic acid-binding, OB-fold-like	#N/A	K09142	K09142; hypothetical protein	#N/A	#N/A	Solyc01g079710.2.1
comp1034_c0_seq1	Solyc05g055880.2.1	Nucleolar protein 5 (AHRD V1 ***- Q6P364_XENTR)	PGSC0003DMP400040374	MAR-binding protein	#N/A	#N/A	#N/A	#N/A	#N/A	#N/A	#N/A	#N/A	#N/A	#N/A	#N/A	#N/A	#N/A
comp10340_c0_seq1	Solyc11g017140.1.1	C2-H2 zinc finger protein (AHRD V1 ***- B0YR09_SOYBN)	PGSC0003DMP400045255	C2H2L domain class transcription factor	AT1G34370.3	C2H2 and C2HC zinc fingers superfamily protein	#N/A	#N/A	#N/A	#N/A	#N/A	#N/A	#N/A	#N/A	#N/A	#N/A	#N/A
comp10341_c0_seq1	Solyc11g065180.1.1	THUMP domain-containing protein (AHRD V1 ***- D7M518_ARALY)	PGSC0003DMP400054447	Thump domain protein	AT5G12410.1	THUMP domain-containing protein	#N/A	#N/A	#N/A	#N/A	IPR004114:THUMP	#N/A	K06963	TAN1, THUMPD1; tRNA acetyltransferase TAN1	#N/A	#N/A	Solyc11g065180.1.1
comp10342_c0_seq1	#N/A	#N/A	PGSC0003DMP400061124	Gene of unknown function	#N/A	#N/A	#N/A	#N/A	#N/A	#N/A	#N/A	#N/A	#N/A	#N/A	#N/A	#N/A	#N/A
comp10342_c0_seq2	#N/A	#N/A	#N/A	#N/A	#N/A	#N/A	#N/A	#N/A	#N/A	#N/A	#N/A	#N/A	#N/A	#N/A	#N/A	#N/A	#N/A
comp10343_c0_seq1	Solyc06g008130.2.1	SET domain protein SUVR2 (AHRD V1 ***- D7MN45_ARALY)	PGSC0003DMP400025891	Set domain protein	AT5G43990.5	SET-domain containing protein lysine methyltransferase family protein	#N/A	#N/A	#N/A	#N/A	#N/A	#N/A	#N/A	#N/A	#N/A	#N/A	#N/A
comp10343_c0_seq2	Solyc06g008130.2.1	SET domain protein SUVR2 (AHRD V1 ***- D7MN45_ARALY)	PGSC0003DMP400025891	Set domain protein	AT5G43990.4	SET-domain containing protein lysine methyltransferase family protein	#N/A	#N/A	#N/A	#N/A	IPR018848:WIYLD domain	GO:0016740:transferase activity	#N/A	#N/A	#N/A	#N/A	Solyc06g008130.2.1
comp10344_c0_seq1	Solyc10g084650.1.1	PHD finger family protein (AHRD V1 **-- D7LJU5_ARALY)	PGSC0003DMP400019535	PHD finger family protein	AT2G37520.1	Acyl-CoA N-acyltransferase with RING/FYVE/PHD-type zinc finger domain	#N/A	#N/A	#N/A	#N/A	IPR013083:Zinc finger, RING/FYVE/PHD-type;IPR001965:Zinc finger, PHD-type;IPR016181:Acyl-CoA N-acyltransferase;IPR019786:Zinc finger, PHD-type, conserved site;IPR019787:Zinc finger, PHD-finger;IPR011011:Zinc finger, FYVE/PHD-type	GO:0005488:binding;GO:0005515:protein binding	#N/A	#N/A	#N/A	#N/A	Solyc10g084650.1.1
comp10345_c0_seq1	Solyc01g110470.2.1	GAGA-binding transcriptional activator (AHRD V1 ***- A1E2T9_MEDTR)	PGSC0003DMP400002987	GAGA-binding transcriptional activator BBR/BPC4	AT2G21240.2	basic pentacysteine 4	#N/A	#N/A	#N/A	#N/A	IPR010409:GAGA binding-like	#N/A	#N/A	#N/A	#N/A	#N/A	Solyc01g110470.2.1
comp10346_c0_seq1	Solyc03g114580.2.1	Uridine kinase (AHRD V1 *-*- C3SA58_BRADI)	PGSC0003DMP400043585	Uridine cytidine kinase I	AT1G26190.1	Phosphoribulokinase / Uridine kinase family	#N/A	#N/A	#N/A	#N/A	IPR000764:Uridine kinase;IPR008172:CYTH domain;IPR023577:CYTH-like domain;IPR006083:Phosphoribulokinase/uridine kinase	GO:0008152:metabolic process;GO:0009987:cellular process;GO:0016301:kinase activity;GO:0000166:nucleotide binding	#N/A	#N/A	#N/A	#N/A	Solyc03g114580.2.1
comp10346_c0_seq2	Solyc05g010340.2.1	Uridine kinase (AHRD V1 *-** C3SA58_BRADI)	PGSC0003DMP400042605	Uridine cytidine kinase I	AT1G73980.1	Phosphoribulokinase / Uridine kinase family	#N/A	#N/A	#N/A	#N/A	IPR000764:Uridine kinase;IPR008172:CYTH domain;IPR023577:CYTH-like domain;IPR006083:Phosphoribulokinase/uridine kinase	GO:0008152:metabolic process;GO:0009987:cellular process;GO:0016301:kinase activity;GO:0000166:nucleotide binding	#N/A	#N/A	#N/A	#N/A	#N/A
comp10346_c0_seq3	Solyc03g114580.2.1	Uridine kinase (AHRD V1 *-*- C3SA58_BRADI)	PGSC0003DMP400043585	Uridine cytidine kinase I	AT1G26190.1	Phosphoribulokinase / Uridine kinase family	#N/A	#N/A	#N/A	#N/A	#N/A	#N/A	#N/A	#N/A	#N/A	#N/A	#N/A
comp10347_c0_seq1	Solyc06g061090.2.1	LOC555512 protein (Fragment) (AHRD V1 *-*- Q1LVY9_DANRE)	PGSC0003DMP400003773	Conserved gene of unknown function	AT1G32520.1	unknown protein; FUNCTIONS IN: molecular_function unknown; INVOLVED IN: biological_process unknown; LOCATED IN: chloroplast; EXPRESSED IN: 24 plant structures; EXPRESSED DURING: 15 growth stages; Has 143 Blast hits to 142 proteins in 34 species: Archae - 0; Bacteria - 0; Metazoa - 39; Fungi - 0; Plants - 56; Viruses - 0; Other Eukaryotes - 48 (source: NCBI BLink).	#N/A	#N/A	#N/A	#N/A	IPR006571:TLDc;IPR024644:Interferon-induced protein 44	#N/A	#N/A	#N/A	#N/A	#N/A	Solyc06g061090.2.1
comp10348_c0_seq1	Solyc10g085410.1.1	Cactin (AHRD V1 ***- A1L014_RAT)	PGSC0003DMP400062298	Conserved gene of unknown function	AT1G03910.1	EXPRESSED IN: 25 plant structures; EXPRESSED DURING: 13 growth stages; CONTAINS InterPro DOMAIN/s: Cactin protein, cactus-binding domain, C-terminal (InterPro:IPR019134), Cactin, central region (InterPro:IPR018816); BEST Arabidopsis thaliana protein match is: unknown protein (TAIR:AT2G36815.2); Has 11711 Blast hits to 7382 proteins in 452 species: Archae - 31; Bacteria - 352; Metazoa - 6006; Fung…	#N/A	#N/A	#N/A	#N/A	IPR018816:Cactin, domain;IPR019134:Cactin C-terminal domain	GO:0005515:protein binding	#N/A	#N/A	#N/A	#N/A	Solyc10g085410.1.1
comp10349_c0_seq1	Solyc07g007990.2.1	UDP-glucuronic acid/UDP-N-acetylgalactosamine transporter (AHRD V1 **** C1BM09_OSMMO)	PGSC0003DMP400050670	Conserved gene of unknown function	AT4G32272.1	Nucleotide/sugar transporter family protein	#N/A	#N/A	#N/A	#N/A	IPR004853:Domain of unknown function DUF250	#N/A	K15281	SLC35D; solute carrier family 35	#N/A	#N/A	Solyc08g066970.2.1
comp1035_c0_seq1	Solyc01g095200.2.1	Reticulon family protein (AHRD V1 ***- B2WS91_9BRAS)	PGSC0003DMP400000170	24 kDa seed maturation protein	AT4G23630.1	VIRB2-interacting protein 1	#N/A	#N/A	#N/A	#N/A	#N/A	#N/A	#N/A	#N/A	#N/A	#N/A	Solyc01g095200.2.1
comp1035_c0_seq2	Solyc01g095200.2.1	Reticulon family protein (AHRD V1 ***- B2WS91_9BRAS)	PGSC0003DMP400000170	24 kDa seed maturation protein	AT4G23630.1	VIRB2-interacting protein 1	#N/A	#N/A	#N/A	#N/A	IPR003388:Reticulon	GO:0005783:endoplasmic reticulum	#N/A	#N/A	#N/A	#N/A	#N/A
comp10350_c0_seq1	Solyc08g068570.2.1	Tocopherol cyclase (AHRD V1 **** Q6E6T1_SOLTU)	PGSC0003DMP400050614	Tocopherol cyclase	AT4G32770.1	tocopherol cyclase, chloroplast / vitamin E deficient 1 (VTE1) / sucrose export defective 1 (SXD1)	#N/A	#N/A	#N/A	#N/A	#N/A	#N/A	K09834	VTE1, SXD1; tocopherol cyclase	#N/A	00130 Ubiquinone and other terpenoid-quinone biosynthesis	Solyc08g068570.2.1
comp10351_c0_seq1	Solyc04g017720.2.1	Gibberellin regulated protein (AHRD V1 **-- Q2HRH3_MEDTR)	PGSC0003DMP400013485	GAST1 protein	AT1G74670.1	Gibberellin-regulated family protein	#N/A	#N/A	#N/A	#N/A	IPR003854:Gibberellin regulated protein	#N/A	#N/A	#N/A	#N/A	#N/A	Solyc04g017720.2.1
comp10352_c0_seq1	Solyc11g073120.1.1	MYB transcription factor (AHRD V1 *-*- Q56UT4_ORYSJ)	PGSC0003DMP400027224	MYB1-2	AT3G46130.1	myb domain protein 48	#N/A	#N/A	#N/A	#N/A	IPR015495:Myb transcription factor;IPR001005:SANT/Myb domain;IPR017877:Myb-like domain;IPR017930:Myb domain, DNA-binding;IPR009057:Homeodomain-like	GO:0003677:DNA binding;GO:0005515:protein binding	K09422	MYBP; myb proto-oncogene protein, plant	#N/A	#N/A	Solyc11g073120.1.1
comp10353_c0_seq1	Solyc12g013500.1.1	Unknown Protein (AHRD V1)	PGSC0003DMP400015061	Conserved gene of unknown function	AT3G13677.2	unknown protein; FUNCTIONS IN: molecular_function unknown; INVOLVED IN: biological_process unknown; LOCATED IN: cellular_component unknown; Has 24 Blast hits to 24 proteins in 11 species: Archae - 0; Bacteria - 0; Metazoa - 0; Fungi - 0; Plants - 24; Viruses - 0; Other Eukaryotes - 0 (source: NCBI BLink).	#N/A	#N/A	#N/A	#N/A	#N/A	#N/A	#N/A	#N/A	#N/A	#N/A	Solyc12g013500.1.1
comp10354_c0_seq1	#N/A	#N/A	#N/A	#N/A	#N/A	#N/A	#N/A	#N/A	#N/A	#N/A	#N/A	#N/A	#N/A	#N/A	#N/A	#N/A	#N/A
comp10354_c0_seq2	#N/A	#N/A	#N/A	#N/A	#N/A	#N/A	#N/A	#N/A	#N/A	#N/A	#N/A	#N/A	#N/A	#N/A	#N/A	#N/A	#N/A
comp10354_c0_seq3	#N/A	#N/A	#N/A	#N/A	#N/A	#N/A	#N/A	#N/A	#N/A	#N/A	#N/A	#N/A	#N/A	#N/A	#N/A	#N/A	#N/A
comp10354_c0_seq4	#N/A	#N/A	#N/A	#N/A	#N/A	#N/A	#N/A	#N/A	#N/A	#N/A	#N/A	#N/A	#N/A	#N/A	#N/A	#N/A	#N/A
comp10355_c0_seq1	Solyc06g060150.2.1	Replication factor C subunit 3 (AHRD V1 ***- B6TFI5_MAIZE)	PGSC0003DMP400005482	Replication factor C / DNA polymerase III gamma-tau subunit	AT1G77470.1	replication factor C subunit 3	#N/A	#N/A	#N/A	#N/A	IPR003593:AAA+ ATPase domain;IPR003959:ATPase, AAA-type, core;IPR013748:Replication factor C, C-terminal domain;IPR008921:DNA polymerase III, clamp loader complex, gamma/delta/delta subunit, C-terminal	GO:0003677:DNA binding;GO:0009058:biosynthetic process;GO:0006259:DNA metabolic process;GO:0016787:hydrolase activity;GO:0000166:nucleotide binding	K10756	RFC3_5; replication factor C subunit 3/5	#N/A	03030 DNA replication;03420 Nucleotide excision repair;03430 Mismatch repair	Solyc06g060150.2.1
comp10356_c0_seq1	Solyc02g080900.2.1	Genomic DNA chromosome 5 TAC clone K6A12 (AHRD V1 **-- Q9FGR6_ARATH)	PGSC0003DMP400028806	Conserved gene of unknown function	AT1G11915.1	unknown protein; FUNCTIONS IN: molecular_function unknown; INVOLVED IN: biological_process unknown; LOCATED IN: endomembrane system; EXPRESSED IN: root; BEST Arabidopsis thaliana protein match is: unknown protein (TAIR:AT3G17350.1); Has 261 Blast hits to 261 proteins in 13 species: Archae - 0; Bacteria - 0; Metazoa - 0; Fungi - 0; Plants - 261; Viruses - 0; Other Eukaryotes - 0 (source: NCBI BLin…	#N/A	#N/A	#N/A	#N/A	#N/A	#N/A	#N/A	#N/A	#N/A	#N/A	Solyc02g080900.2.1
comp10358_c0_seq1	Solyc03g119030.2.1	Peroxisomal biogenesis factor 3 (AHRD V1 ***- Q28F64_XENTR)	PGSC0003DMP400009961	Amino acid transporter	AT1G48635.1	peroxin 3	#N/A	#N/A	#N/A	#N/A	IPR006966:Peroxin-3	GO:0005777:peroxisome;GO:0009987:cellular process;GO:0016043:cellular component organization;GO:0016020:membrane	K13336	PEX3; peroxin-3	#N/A	04146 Peroxisome	Solyc03g119030.2.1
comp10359_c0_seq1	Solyc05g052490.2.1	Ectonucleoside triphosphate diphosphohydrolase 1 (AHRD V1 *--- Q6DC46_DANRE)	PGSC0003DMP400047215	Adenosine diphosphatase	AT4G19180.1	GDA1/CD39 nucleoside phosphatase family protein	#N/A	#N/A	#N/A	#N/A	IPR000407:Nucleoside phosphatase GDA1/CD39	GO:0016787:hydrolase activity	#N/A	#N/A	#N/A	#N/A	Solyc05g052490.2.1
comp1036_c0_seq1	Solyc10g005800.2.1	CWC15 homolog (AHRD V1 ***- B9EL88_SALSA)	PGSC0003DMP400015263	Pre-mRNA-splicing factor cwc15	AT3G13200.1	Cwf15 / Cwc15 cell cycle control family protein	#N/A	#N/A	#N/A	#N/A	IPR006973:Cwf15/Cwc15 cell cycle control protein	GO:0005634:nucleus	K12863	CWC15; protein CWC15	#N/A	03040 Spliceosome	Solyc10g005800.2.1
comp10360_c0_seq1	Solyc08g080720.2.1	Selenoprotein H (AHRD V1 *-*- A8JGP7_CHLRE)	PGSC0003DMP400005497	Conserved gene of unknown function	AT4G31360.1	selenium binding	#N/A	#N/A	#N/A	#N/A	#N/A	#N/A	#N/A	#N/A	#N/A	#N/A	Solyc08g080720.2.1
comp10361_c0_seq1	Solyc01g108130.2.1	B3 domain-containing protein At3g19184 (AHRD V1 *-*- Y3918_ARATH)	PGSC0003DMP400044706	Conserved gene of unknown function	AT3G19184.1	AP2/B3-like transcriptional factor family protein	#N/A	#N/A	#N/A	#N/A	IPR015300:DNA-binding pseudobarrel domain;IPR003340:B3 DNA binding domain	GO:0003677:DNA binding	#N/A	#N/A	#N/A	#N/A	Solyc01g108130.2.1
comp10362_c0_seq1	Solyc10g085980.1.1	Integral membrane protein TerC (AHRD V1 ***- A9B4B1_HERA2)	PGSC0003DMP400030753	Transmembrane transport protein	AT5G12130.1	integral membrane TerC family protein	#N/A	#N/A	#N/A	#N/A	#N/A	#N/A	#N/A	#N/A	#N/A	#N/A	#N/A
comp10362_c0_seq2	Solyc10g085980.1.1	Integral membrane protein TerC (AHRD V1 ***- A9B4B1_HERA2)	PGSC0003DMP400030753	Transmembrane transport protein	AT5G12130.1	integral membrane TerC family protein	#N/A	#N/A	#N/A	#N/A	#N/A	#N/A	#N/A	#N/A	#N/A	#N/A	Solyc10g085980.1.1
comp10363_c0_seq1	Solyc11g010700.1.1	Receptor-like protein kinase (AHRD V1 *-*- Q9FZP2_ARATH)	PGSC0003DMP400028172	ATP binding protein	AT5G65500.1	U-box domain-containing protein kinase family protein	#N/A	#N/A	#N/A	#N/A	#N/A	#N/A	#N/A	#N/A	#N/A	#N/A	Solyc11g010700.1.1
comp10364_c0_seq1	Solyc01g080570.2.1	Inosine-uridine preferring nucleoside hydrolase family protein (AHRD V1 *-** D7LYI5_ARALY)	PGSC0003DMP400055194	Inosine-uridine preferring nucleoside hydrolase	AT5G18860.1	inosine-uridine preferring nucleoside hydrolase family protein	#N/A	#N/A	#N/A	#N/A	IPR023186:Inosine/uridine-preferring nucleoside hydrolase;IPR001910:Inosine/uridine-preferring nucleoside hydrolase domain	#N/A	#N/A	#N/A	#N/A	#N/A	Solyc01g080570.2.1
comp10365_c0_seq1	Solyc03g116500.2.1	Polygalacturonase (AHRD V1 ***- Q9M7D3_SOLLC)	PGSC0003DMP400001219	Polygalacturonase	AT1G80170.1	Pectin lyase-like superfamily protein	#N/A	#N/A	#N/A	#N/A	IPR012334:Pectin lyase fold;IPR011050:Pectin lyase fold/virulence factor;IPR006626:Parallel beta-helix repeat;IPR000743:Glycoside hydrolase, family 28	GO:0005975:carbohydrate metabolic process;GO:0016787:hydrolase activity	#N/A	#N/A	#N/A	#N/A	Solyc03g116500.2.1
comp10366_c0_seq1	Solyc12g089050.1.1	Wax synthase isoform 1 (AHRD V1 **-- Q84XY9_VITVI)	PGSC0003DMP400038428	Gene of unknown function	AT5G55360.1	MBOAT (membrane bound O-acyl transferase) family protein	#N/A	#N/A	#N/A	#N/A	#N/A	#N/A	#N/A	#N/A	#N/A	#N/A	Solyc12g089050.1.1
comp10367_c0_seq1	Solyc03g081240.2.1	Pseudo response regulator (AHRD V1 ***- B9IDF0_POPTR)	PGSC0003DMP400001176	Pseudo-response regulator 5	AT5G24470.1	pseudo-response regulator 5	#N/A	#N/A	#N/A	#N/A	IPR010402:CCT domain;IPR011006:CheY-like superfamily;IPR001789:Signal transduction response regulator, receiver domain	GO:0030528:transcription regulator activity;GO:0004871:signal transducer activity;GO:0007165:signal transduction;GO:0005515:protein binding	K12130	APRR5; pseudo-response regulator 5	#N/A	04712 Circadian rhythm - plant	Solyc03g081240.2.1
comp10368_c0_seq1	Solyc06g065650.2.1	Protein TIFY 8 (AHRD V1 ***- TIF8_ARATH)	PGSC0003DMP400045270	Protein TIFY 8	AT4G32570.1	TIFY domain protein 8	#N/A	#N/A	#N/A	#N/A	IPR010399:Tify	#N/A	#N/A	#N/A	#N/A	#N/A	Solyc06g065650.2.1
comp10369_c0_seq1	Solyc08g075640.2.1	Cc-nbs-lrr, resistance protein	PGSC0003DMP400029816	Disease resistance protein RGA1	AT3G14470.1	NB-ARC domain-containing disease resistance protein	#N/A	#N/A	#N/A	#N/A	IPR002182:NB-ARC;IPR000767:Disease resistance protein	GO:0006950:response to stress;GO:0000166:nucleotide binding	#N/A	#N/A	#N/A	#N/A	Solyc08g076000.2.1
comp10369_c0_seq2	Solyc08g076000.2.1	Cc-nbs-lrr, resistance protein	PGSC0003DMP400029816	Disease resistance protein RGA1	AT3G14470.1	NB-ARC domain-containing disease resistance protein	#N/A	#N/A	#N/A	#N/A	IPR002182:NB-ARC;IPR001611:Leucine-rich repeat;IPR000767:Disease resistance protein	GO:0005515:protein binding;GO:0006950:response to stress;GO:0000166:nucleotide binding	#N/A	#N/A	#N/A	#N/A	#N/A
comp10369_c0_seq3	Solyc08g075640.2.1	Cc-nbs-lrr, resistance protein	PGSC0003DMP400029816	Disease resistance protein RGA1	AT3G14470.1	NB-ARC domain-containing disease resistance protein	#N/A	#N/A	#N/A	#N/A	IPR002182:NB-ARC;IPR001611:Leucine-rich repeat;IPR000767:Disease resistance protein	GO:0005515:protein binding;GO:0006950:response to stress;GO:0000166:nucleotide binding	#N/A	#N/A	#N/A	#N/A	#N/A
comp1037_c0_seq1	Solyc12g010390.1.1	Transmembrane 9 superfamily protein member 2 (AHRD V1 **** B6ST61_MAIZE)	PGSC0003DMP400013788	Endosomal P24A protein	AT5G35160.2	Endomembrane protein 70 protein family	#N/A	#N/A	#N/A	#N/A	IPR004240:Nonaspanin (TM9SF)	GO:0016020:membrane	#N/A	#N/A	#N/A	#N/A	#N/A
comp1037_c0_seq2	Solyc12g010390.1.1	Transmembrane 9 superfamily protein member 2 (AHRD V1 **** B6ST61_MAIZE)	PGSC0003DMP400013788	Endosomal P24A protein	AT5G35160.2	Endomembrane protein 70 protein family	#N/A	#N/A	#N/A	#N/A	IPR004240:Nonaspanin (TM9SF)	GO:0016020:membrane	#N/A	#N/A	#N/A	#N/A	Solyc12g010390.1.1
comp1037_c0_seq3	Solyc12g010390.1.1	Transmembrane 9 superfamily protein member 2 (AHRD V1 **** B6ST61_MAIZE)	PGSC0003DMP400013788	Endosomal P24A protein	AT5G35160.2	Endomembrane protein 70 protein family	#N/A	#N/A	#N/A	#N/A	IPR004240:Nonaspanin (TM9SF)	GO:0016020:membrane	#N/A	#N/A	#N/A	#N/A	#N/A
comp1037_c0_seq4	Solyc12g010390.1.1	Transmembrane 9 superfamily protein member 2 (AHRD V1 **** B6ST61_MAIZE)	PGSC0003DMP400013788	Endosomal P24A protein	AT5G35160.2	Endomembrane protein 70 protein family	#N/A	#N/A	#N/A	#N/A	IPR004240:Nonaspanin (TM9SF)	GO:0016020:membrane	#N/A	#N/A	#N/A	#N/A	#N/A
comp1037_c0_seq5	Solyc07g007030.1.1	Transmembrane 9 superfamily protein member 2 (AHRD V1 ***- B6ST61_MAIZE)	PGSC0003DMP400053477	Endosomal P24A protein	AT5G35160.2	Endomembrane protein 70 protein family	#N/A	#N/A	#N/A	#N/A	IPR004240:Nonaspanin (TM9SF)	GO:0016020:membrane	#N/A	#N/A	#N/A	#N/A	Solyc07g007030.1.1
comp1037_c0_seq6	Solyc07g007030.1.1	Transmembrane 9 superfamily protein member 2 (AHRD V1 ***- B6ST61_MAIZE)	PGSC0003DMP400053477	Endosomal P24A protein	AT5G35160.2	Endomembrane protein 70 protein family	#N/A	#N/A	#N/A	#N/A	IPR004240:Nonaspanin (TM9SF)	GO:0016020:membrane	#N/A	#N/A	#N/A	#N/A	#N/A
comp1037_c0_seq7	Solyc12g010390.1.1	Transmembrane 9 superfamily protein member 2 (AHRD V1 **** B6ST61_MAIZE)	PGSC0003DMP400013788	Endosomal P24A protein	AT5G35160.2	Endomembrane protein 70 protein family	#N/A	#N/A	#N/A	#N/A	IPR004240:Nonaspanin (TM9SF)	GO:0016020:membrane	#N/A	#N/A	#N/A	#N/A	#N/A
comp1037_c0_seq8	Solyc07g007030.1.1	Transmembrane 9 superfamily protein member 2 (AHRD V1 ***- B6ST61_MAIZE)	PGSC0003DMP400053477	Endosomal P24A protein	AT5G35160.2	Endomembrane protein 70 protein family	#N/A	#N/A	#N/A	#N/A	IPR004240:Nonaspanin (TM9SF)	GO:0016020:membrane	#N/A	#N/A	#N/A	#N/A	#N/A
comp10371_c0_seq1	Solyc08g076140.2.1	Phosphomevalonate kinase (AHRD V1 ***- Q944G1_HEVBR)	PGSC0003DMP400016447	Phosphomevalonate kinase	AT1G31910.1	GHMP kinase family protein	#N/A	#N/A	#N/A	#N/A	#N/A	#N/A	#N/A	#N/A	#N/A	#N/A	#N/A
comp10372_c0_seq1	#N/A	#N/A	#N/A	#N/A	#N/A	#N/A	#N/A	#N/A	#N/A	#N/A	#N/A	#N/A	#N/A	#N/A	#N/A	#N/A	#N/A
comp10373_c0_seq1	#N/A	#N/A	#N/A	#N/A	#N/A	#N/A	#N/A	#N/A	dbj|AK328023.1|	Solanum lycopersicum cDNA, clone: LEFL2044J03, HTC in fruit	#N/A	#N/A	#N/A	#N/A	#N/A	#N/A	#N/A
comp10374_c0_seq1	Solyc09g066480.2.1	Chromodomain-helicase-DNA-binding protein 2 (AHRD V1 *--- CHD2_HUMAN)	PGSC0003DMP400018181	DNA repair and recombination protein RAD26	AT2G18760.1	chromatin remodeling 8	#N/A	#N/A	#N/A	#N/A	#N/A	#N/A	K10841	ERCC6, CSB, RAD26; DNA excision repair protein ERCC-6	#N/A	03420 Nucleotide excision repair	Solyc09g066480.2.1
comp10376_c0_seq1	Solyc11g005600.1.1	Translation initiation factor 2B (AHRD V1 **** Q2UBN6_ASPOR)	PGSC0003DMP400030061	Translation initiation factor 2B beta subunit	AT3G07300.3	NagB/RpiA/CoA transferase-like superfamily protein	#N/A	#N/A	#N/A	#N/A	IPR000649:Initiation factor 2B-related	GO:0008152:metabolic process;GO:0009987:cellular process	K03754	EIF2B2; translation initiation factor eIF-2B subunit beta	#N/A	03013 RNA transport	Solyc11g005600.1.1
comp10377_c0_seq1	Solyc02g021430.1.1	Mitochondrial transcription termination factor (Fragment) (AHRD V1 *--- C6FB12_PSEMZ)	PGSC0003DMP400054590	MTERF	AT2G34620.1	Mitochondrial transcription termination factor family protein	#N/A	#N/A	#N/A	#N/A	IPR003690:Mitochodrial transcription termination factor-related	#N/A	#N/A	#N/A	#N/A	#N/A	Solyc02g021430.1.1
comp10378_c0_seq1	Solyc03g080060.1.1	Receptor-like kinase (AHRD V1 **** A7VM32_MARPO)	PGSC0003DMP400001167	Serine-threonine protein kinase, plant-type	AT5G03140.1	Concanavalin A-like lectin protein kinase family protein	#N/A	#N/A	#N/A	#N/A	IPR013320:Concanavalin A-like lectin/glucanase, subgroup;IPR001220:Legume lectin domain;IPR020635:Tyrosine-protein kinase, catalytic domain;IPR002290:Serine/threonine- / dual-specificity protein kinase, catalytic domain;IPR000719:Protein kinase, catalytic domain;IPR001245:Serine-threonine/tyrosine-protein kinase catalytic domain;IPR011009:Protein kinase-like domain;IPR008985:Concanavalin A-like l…	GO:0006464:protein modification process;GO:0016301:kinase activity;GO:0000166:nucleotide binding	#N/A	#N/A	#N/A	#N/A	Solyc03g080060.1.1
comp10380_c0_seq1	Solyc04g025170.2.1	ABC transporter G family member 28 (AHRD V1 **** AB28G_ARATH)	PGSC0003DMP400021241	White-brown-complex ABC transporter family	AT1G53390.1	P-loop containing nucleoside triphosphate hydrolases superfamily protein	#N/A	#N/A	#N/A	#N/A	IPR003593:AAA+ ATPase domain;IPR017871:ABC transporter, conserved site;IPR003439:ABC transporter-like	GO:0016787:hydrolase activity;GO:0000166:nucleotide binding	#N/A	#N/A	#N/A	#N/A	Solyc04g025170.2.1
comp10381_c0_seq1	Solyc01g068160.2.1	Cysteine desulfurase like (AHRD V1 **-- B0JY75_MICAN)	PGSC0003DMP400054467	Isopenicillin N epimerase	AT5G26600.1	Pyridoxal phosphate (PLP)-dependent transferases superfamily protein	#N/A	#N/A	#N/A	#N/A	IPR015424:Pyridoxal phosphate-dependent transferase, major domain;IPR000192:Aminotransferase, class V/Cysteine desulfurase;IPR015421:Pyridoxal phosphate-dependent transferase, major region, subdomain 1	GO:0008152:metabolic process;GO:0003824:catalytic activity;GO:0005488:binding	#N/A	#N/A	#N/A	#N/A	Solyc05g007590.2.1
comp10382_c0_seq1	Solyc00g007010.2.1	Phosphatidylinositol phosphate (PtdInsP) phosphatase involved in hydrolysis of PtdIns (AHRD V1 **** D6VWZ1_YEAST)	PGSC0003DMP400002844	SAC	AT5G66020.1	Phosphoinositide phosphatase family protein	#N/A	#N/A	#N/A	#N/A	IPR002013:Synaptojanin, N-terminal	GO:0016787:hydrolase activity	#N/A	#N/A	#N/A	#N/A	Solyc00g007010.2.1
comp10383_c0_seq1	Solyc03g007180.1.1	Unknown Protein (AHRD V1)	PGSC0003DMP400054027	Conserved gene of unknown function	AT1G62870.1	unknown protein; BEST Arabidopsis thaliana protein match is: unknown protein (TAIR:AT1G12380.1); Has 351 Blast hits to 343 proteins in 42 species: Archae - 2; Bacteria - 0; Metazoa - 27; Fungi - 5; Plants - 299; Viruses - 0; Other Eukaryotes - 18 (source: NCBI BLink).	#N/A	#N/A	#N/A	#N/A	#N/A	#N/A	#N/A	#N/A	#N/A	#N/A	Solyc03g007180.1.1
comp10384_c0_seq1	Solyc11g044800.1.1	PHP domain-containing protein (AHRD V1 ***- D7L064_ARALY)	PGSC0003DMP400039790	PHP domain-containing protein	AT2G13840.1	Polymerase/histidinol phosphatase-like	#N/A	#N/A	#N/A	#N/A	IPR016195:Polymerase/histidinol phosphatase-like;IPR003141:Polymerase/histidinol phosphatase, N-terminal;IPR004013:PHP, C-terminal	GO:0003677:DNA binding;GO:0016740:transferase activity;GO:0009058:biosynthetic process;GO:0006259:DNA metabolic process	K07053	K07053	#N/A	#N/A	Solyc11g044800.1.1
comp10385_c0_seq1	Solyc01g090950.2.1	GRAS family transcription factor (AHRD V1 **-- B9GPD0_POPTR)	PGSC0003DMP400045040	GRAS family transcription factor	AT4G00150.1	GRAS family transcription factor	#N/A	#N/A	#N/A	#N/A	IPR005202:Transcription factor GRAS	#N/A	#N/A	#N/A	#N/A	#N/A	Solyc01g090950.2.1
comp10386_c0_seq1	Solyc12g039180.1.1	Diacylglycerol kinase 1 (AHRD V1 ***- A8QM12_MAIZE)	PGSC0003DMP400042472	Diacylglycerol kinase, theta	AT5G07920.1	diacylglycerol kinase1	#N/A	#N/A	#N/A	#N/A	#N/A	#N/A	#N/A	#N/A	#N/A	#N/A	#N/A
comp10387_c0_seq1	Solyc08g082390.2.1	Unknown Protein (AHRD V1)	PGSC0003DMP400021737	Conserved gene of unknown function	AT4G23885.1	unknown protein; BEST Arabidopsis thaliana protein match is: unknown protein (TAIR:AT5G24165.1); Has 30201 Blast hits to 17322 proteins in 780 species: Archae - 12; Bacteria - 1396; Metazoa - 17338; Fungi - 3422; Plants - 5037; Viruses - 0; Other Eukaryotes - 2996 (source: NCBI BLink).	#N/A	#N/A	#N/A	#N/A	#N/A	#N/A	#N/A	#N/A	#N/A	#N/A	#N/A
comp10387_c0_seq2	Solyc08g082390.2.1	Unknown Protein (AHRD V1)	PGSC0003DMP400021737	Conserved gene of unknown function	AT4G23885.1	unknown protein; BEST Arabidopsis thaliana protein match is: unknown protein (TAIR:AT5G24165.1); Has 30201 Blast hits to 17322 proteins in 780 species: Archae - 12; Bacteria - 1396; Metazoa - 17338; Fungi - 3422; Plants - 5037; Viruses - 0; Other Eukaryotes - 2996 (source: NCBI BLink).	#N/A	#N/A	#N/A	#N/A	#N/A	#N/A	#N/A	#N/A	#N/A	#N/A	Solyc08g082390.2.1
comp10388_c0_seq1	Solyc01g097520.2.1	Annexin 11 (AHRD V1 ***- D6QX28_SOYBN)	PGSC0003DMP400033805	Annexin 11	AT2G38750.1	annexin 4	#N/A	#N/A	#N/A	#N/A	IPR009118:Annexin, plant;IPR001464:Annexin;IPR018502:Annexin repeat	GO:0005488:binding;GO:0008289:lipid binding	#N/A	#N/A	#N/A	#N/A	Solyc01g097520.2.1
comp10389_c0_seq1	Solyc07g040920.2.1	Single myb histone (AHRD V1 **-* B9N5F4_POPTR)	PGSC0003DMP400004400	Transcription factor	AT1G17520.1	Homeodomain-like/winged-helix DNA-binding family protein	#N/A	#N/A	#N/A	#N/A	IPR011991:Winged helix-turn-helix transcription repressor DNA-binding;IPR001005:SANT/Myb domain;IPR005818:Histone H1/H5;IPR017930:Myb domain, DNA-binding;IPR009057:Homeodomain-like	GO:0003677:DNA binding;GO:0005634:nucleus;GO:0005622:intracellular;GO:0009987:cellular process;GO:0005515:protein binding;GO:0016043:cellular component organization	#N/A	#N/A	#N/A	#N/A	Solyc07g040920.2.1
comp1039_c0_seq1	Solyc02g087240.2.1	NADH-quinone oxidoreductase F subunit family protein (AHRD V1 **** Q23KE4_TETTH)	PGSC0003DMP400002319	NADH dehydrogenase	AT5G08530.1	51 kDa subunit of complex I	#N/A	#N/A	#N/A	#N/A	IPR011537:NADH ubiquinone oxidoreductase, F subunit;IPR019575:NADH ubiquinone oxidoreductase, F subunit, iron sulphur binding;IPR019554:Soluble ligand binding domain;IPR001949:NADH:ubiquinone oxidoreductase, 51kDa subunit, conserved site;IPR011538:NADH:ubiquinone oxidoreductase, 51kDa subunit	GO:0008152:metabolic process;GO:0003824:catalytic activity;GO:0000166:nucleotide binding	K03942	NDUFV1; NADH dehydrogenase (ubiquinone) flavoprotein 1	1.6.5.3 1.6.99.3	00190 Oxidative phosphorylation;05010 Alzheimer's disease;05012 Parkinson's disease;05016 Huntington's disease	Solyc02g087240.2.1
comp10390_c0_seq1	Solyc06g073020.2.1	Serine-type endopeptidase inhibitor (AHRD V1 *-** B6TFT9_MAIZE)	PGSC0003DMP400046924	Serine protease inhibitor, Kazal-type family protein	AT3G61980.1	serine protease inhibitor, Kazal-type family protein	#N/A	#N/A	#N/A	#N/A	#N/A	#N/A	#N/A	#N/A	#N/A	#N/A	Solyc06g073020.2.1
comp10391_c0_seq1	Solyc04g074810.2.1	BHLH transcription factor (AHRD V1 *-** Q401N4_9LILI)	PGSC0003DMP400031052	DNA binding protein	AT1G22490.1	basic helix-loop-helix (bHLH) DNA-binding superfamily protein	#N/A	#N/A	#N/A	#N/A	IPR011598:Helix-loop-helix DNA-binding	#N/A	#N/A	#N/A	#N/A	#N/A	Solyc12g087850.1.1
comp10392_c0_seq1	Solyc05g025500.2.1	Glucan endo-1 3-beta-glucosidase 6 (AHRD V1 ***- B6TW83_MAIZE)	PGSC0003DMP400051543	Glucan endo-1,3-beta-glucosidase	AT5G58090.1	O-Glycosyl hydrolases family 17 protein	#N/A	#N/A	#N/A	#N/A	#N/A	#N/A	#N/A	#N/A	#N/A	#N/A	Solyc05g025500.2.1
comp10394_c0_seq1	Solyc12g005960.1.1	Ethylene-responsive transcription factor 4 (AHRD V1 *-*- B6THY5_MAIZE)	PGSC0003DMP400024503	Ethylene-responsive transcription factor 7	#N/A	#N/A	#N/A	#N/A	#N/A	#N/A	#N/A	#N/A	#N/A	#N/A	#N/A	#N/A	#N/A
comp10394_c0_seq2	#N/A	#N/A	#N/A	#N/A	#N/A	#N/A	#N/A	#N/A	dbj|AK321323.1|	Solanum lycopersicum cDNA, clone: LEFL1023BB02, HTC in leaf	#N/A	#N/A	#N/A	#N/A	#N/A	#N/A	#N/A
comp10395_c0_seq1	Solyc01g106010.2.1	Fructose-1 6-bisphosphatase class 1 (AHRD V1 ***- D3PE46_DEFDS)	PGSC0003DMP400056079	Fructose-1,6-bisphosphatase	AT5G64380.1	Inositol monophosphatase family protein	#N/A	#N/A	#N/A	#N/A	IPR000146:Fructose-1,6-bisphosphatase class 1/Sedoheputulose-1,7-bisphosphatase	GO:0005975:carbohydrate metabolic process;GO:0016787:hydrolase activity	K03841	FBP, fbp; fructose-1,6-bisphosphatase I	3.1.3.11	00010 Glycolysis / Gluconeogenesis;00030 Pentose phosphate pathway;00051 Fructose and mannose metabolism;00710 Carbon fixation in photosynthetic organisms;00680 Methane metabolism;04910 Insulin signaling pathway	Solyc01g106010.2.1
comp10396_c0_seq1	Solyc02g078910.2.1	Endonuclease (AHRD V1 **** Q6B782_SOLTU)	PGSC0003DMP400025654	Bifunctional nuclease	AT1G11190.1	bifunctional nuclease i	#N/A	#N/A	#N/A	#N/A	IPR003154:S1/P1 nuclease;IPR008947:Phospholipase C/P1 nuclease domain	GO:0003676:nucleic acid binding;GO:0004518:nuclease activity;GO:0006259:DNA metabolic process;GO:0009056:catabolic process	#N/A	#N/A	#N/A	#N/A	Solyc02g078920.2.1
comp10397_c0_seq1	Solyc05g009950.2.1	Cytochrome B561 family protein (AHRD V1 ***- D7KQT9_ARALY)	PGSC0003DMP400001530	Cytochrome B561 family protein	AT1G26100.1	Cytochrome b561/ferric reductase transmembrane protein family	#N/A	#N/A	#N/A	#N/A	IPR006593:Cytochrome b561/ferric reductase transmembrane;IPR004877:Cytochrome b561, eukaryote	GO:0016020:membrane	#N/A	#N/A	#N/A	#N/A	Solyc05g009950.2.1
comp10398_c0_seq1	#N/A	#N/A	#N/A	#N/A	#N/A	#N/A	#N/A	#N/A	#N/A	#N/A	#N/A	#N/A	#N/A	#N/A	#N/A	#N/A	#N/A
comp104_c0_seq1	Solyc03g115900.2.1	Chlorophyll a-b binding protein P4, chloroplastic (AHRD V1 ***- CB24_PEA)	PGSC0003DMP400033906	Chlorophyll a/b binding protein	AT3G47470.1	light-harvesting chlorophyll-protein complex I subunit A4	#N/A	#N/A	#N/A	#N/A	IPR023329:Chlorophyll a/b binding protein domain;IPR022796:Chlorophyll A-B binding protein;IPR001344:Chlorophyll A-B binding protein, plant	GO:0016020:membrane	K08910	LHCA4; light-harvesting complex I chlorophyll a/b binding protein 4	#N/A	00196 Photosynthesis - antenna proteins	Solyc03g115900.2.1
comp1040_c0_seq1	Solyc06g035970.2.1	Tubulin beta chain (AHRD V1 ***- B9GKJ5_POPTR)	PGSC0003DMP400052131	Tubulin beta chain	AT5G62700.1	tubulin beta chain 3	#N/A	#N/A	#N/A	#N/A	IPR023123:Tubulin, C-terminal;IPR008280:Tubulin/FtsZ, C-terminal;IPR000217:Tubulin	GO:0009987:cellular process;GO:0005856:cytoskeleton;GO:0016787:hydrolase activity;GO:0016043:cellular component organization;GO:0009056:catabolic process;GO:0006139:nucleobase, nucleoside, nucleotide and nucleic acid metabolic process;GO:0000166:nucleotide binding	#N/A	#N/A	#N/A	#N/A	#N/A
comp10400_c0_seq1	Solyc10g078370.1.1	Auxin efflux carrier (AHRD V1 ***- D6RT09_SOLLC)	PGSC0003DMP400014705	Auxin efflux carrier	AT1G73590.1	Auxin efflux carrier family protein	#N/A	#N/A	#N/A	#N/A	IPR014024:Auxin efflux carrier, plant type;IPR004776:Auxin efflux carrier	GO:0006810:transport;GO:0009987:cellular process;GO:0016020:membrane	#N/A	#N/A	#N/A	#N/A	#N/A
comp10400_c0_seq2	Solyc10g078370.1.1	Auxin efflux carrier (AHRD V1 ***- D6RT09_SOLLC)	PGSC0003DMP400014705	Auxin efflux carrier	AT1G73590.1	Auxin efflux carrier family protein	#N/A	#N/A	#N/A	#N/A	IPR014024:Auxin efflux carrier, plant type;IPR004776:Auxin efflux carrier	GO:0006810:transport;GO:0009987:cellular process;GO:0016020:membrane	#N/A	#N/A	#N/A	#N/A	Solyc10g078370.1.1
comp10400_c0_seq3	Solyc10g080880.1.1	Auxin efflux carrier (AHRD V1 ***- D6RT09_SOLLC)	PGSC0003DMP400048999	Auxin efflux carrier	AT1G73590.1	Auxin efflux carrier family protein	#N/A	#N/A	#N/A	#N/A	IPR004776:Auxin efflux carrier	GO:0006810:transport;GO:0009987:cellular process;GO:0016020:membrane	#N/A	#N/A	#N/A	#N/A	Solyc10g080880.1.1
comp10400_c0_seq4	Solyc10g078370.1.1	Auxin efflux carrier (AHRD V1 ***- D6RT09_SOLLC)	PGSC0003DMP400014705	Auxin efflux carrier	AT1G73590.1	Auxin efflux carrier family protein	#N/A	#N/A	#N/A	#N/A	IPR004776:Auxin efflux carrier	GO:0006810:transport;GO:0009987:cellular process;GO:0016020:membrane	#N/A	#N/A	#N/A	#N/A	#N/A
comp10400_c0_seq5	Solyc10g080880.1.1	Auxin efflux carrier (AHRD V1 ***- D6RT09_SOLLC)	PGSC0003DMP400048999	Auxin efflux carrier	AT1G73590.1	Auxin efflux carrier family protein	#N/A	#N/A	#N/A	#N/A	IPR004776:Auxin efflux carrier	GO:0006810:transport;GO:0009987:cellular process;GO:0016020:membrane	#N/A	#N/A	#N/A	#N/A	#N/A
comp10400_c0_seq6	Solyc10g078370.1.1	Auxin efflux carrier (AHRD V1 ***- D6RT09_SOLLC)	PGSC0003DMP400014705	Auxin efflux carrier	AT5G57090.1	Auxin efflux carrier family protein	#N/A	#N/A	#N/A	#N/A	IPR004776:Auxin efflux carrier	GO:0006810:transport;GO:0009987:cellular process;GO:0016020:membrane	#N/A	#N/A	#N/A	#N/A	#N/A
comp10400_c0_seq7	Solyc10g080880.1.1	Auxin efflux carrier (AHRD V1 ***- D6RT09_SOLLC)	PGSC0003DMP400048999	Auxin efflux carrier	AT1G73590.1	Auxin efflux carrier family protein	#N/A	#N/A	#N/A	#N/A	IPR004776:Auxin efflux carrier	GO:0006810:transport;GO:0009987:cellular process;GO:0016020:membrane	#N/A	#N/A	#N/A	#N/A	#N/A
comp10401_c0_seq1	Solyc10g006540.2.1	Formin 3 (AHRD V1 *-*- D0QAN4_ARATH)	PGSC0003DMP400033407	Actin binding protein	AT5G54650.2	formin homology5	#N/A	#N/A	#N/A	#N/A	IPR015425:Actin-binding FH2;IPR003104:Actin-binding FH2/DRF autoregulatory	GO:0009987:cellular process;GO:0005515:protein binding;GO:0016043:cellular component organization	#N/A	#N/A	#N/A	#N/A	#N/A
comp10401_c0_seq2	Solyc10g006540.2.1	Formin 3 (AHRD V1 *-*- D0QAN4_ARATH)	PGSC0003DMP400033407	Actin binding protein	AT5G54650.2	formin homology5	#N/A	#N/A	#N/A	#N/A	IPR015425:Actin-binding FH2;IPR003104:Actin-binding FH2/DRF autoregulatory	GO:0009987:cellular process;GO:0005515:protein binding;GO:0016043:cellular component organization	#N/A	#N/A	#N/A	#N/A	#N/A
comp10401_c0_seq3	Solyc10g006540.2.1	Formin 3 (AHRD V1 *-*- D0QAN4_ARATH)	PGSC0003DMP400033407	Actin binding protein	AT5G54650.2	formin homology5	#N/A	#N/A	#N/A	#N/A	IPR015425:Actin-binding FH2;IPR003104:Actin-binding FH2/DRF autoregulatory	GO:0009987:cellular process;GO:0005515:protein binding;GO:0016043:cellular component organization	#N/A	#N/A	#N/A	#N/A	Solyc10g006540.2.1
comp10402_c0_seq1	Solyc09g082130.2.1	Unknown Protein (AHRD V1)	PGSC0003DMP400055472	Calmodulin protein kinase	AT3G22520.1	unknown protein; INVOLVED IN: biological_process unknown; LOCATED IN: chloroplast stroma, chloroplast, chloroplast envelope; EXPRESSED IN: 24 plant structures; EXPRESSED DURING: 13 growth stages; BEST Arabidopsis thaliana protein match is: unknown protein (TAIR:AT4G14840.1); Has 717 Blast hits to 703 proteins in 179 species: Archae - 14; Bacteria - 134; Metazoa - 141; Fungi - 74; Plants - 209; Vi…	#N/A	#N/A	#N/A	#N/A	#N/A	#N/A	#N/A	#N/A	#N/A	#N/A	Solyc09g082130.2.1
comp10403_c0_seq1	Solyc11g064850.1.1	Os04g0226400 protein (Fragment) (AHRD V1 *-*- C7J118_ORYSJ)	PGSC0003DMP400016729	Conserved gene of unknown function	AT5G13500.3	unknown protein; FUNCTIONS IN: molecular_function unknown; INVOLVED IN: biological_process unknown; LOCATED IN: endomembrane system; EXPRESSED IN: 22 plant structures; EXPRESSED DURING: 13 growth stages; BEST Arabidopsis thaliana protein match is: unknown protein (TAIR:AT5G25265.1); Has 35333 Blast hits to 34131 proteins in 2444 species: Archae - 798; Bacteria - 22429; Metazoa - 974; Fungi - 991;…	#N/A	#N/A	#N/A	#N/A	#N/A	#N/A	#N/A	#N/A	#N/A	#N/A	Solyc11g064850.1.1
comp10404_c0_seq1	Solyc07g056340.2.1	RNA-binding protein (AHRD V1 *--* A8JCE7_CHLRE)	PGSC0003DMP400030228	AML1	AT1G29400.2	MEI2-like protein 5	#N/A	#N/A	#N/A	#N/A	IPR007201:RNA recognition motif 2	#N/A	#N/A	#N/A	#N/A	#N/A	#N/A
comp10405_c0_seq1	Solyc05g006550.2.1	Microtubule-associated protein TORTIFOLIA1 (AHRD V1 *--- B6SS76_MAIZE)	PGSC0003DMP400039236	Microtubule-associated protein TORTIFOLIA1	AT1G27210.1	ARM repeat superfamily protein	#N/A	#N/A	#N/A	#N/A	IPR016024:Armadillo-type fold;IPR011989:Armadillo-like helical;IPR000357:HEAT;IPR021133:HEAT, type 2	GO:0005515:protein binding	#N/A	#N/A	#N/A	#N/A	#N/A
comp10405_c0_seq2	Solyc05g006550.2.1	Microtubule-associated protein TORTIFOLIA1 (AHRD V1 *--- B6SS76_MAIZE)	PGSC0003DMP400039236	Microtubule-associated protein TORTIFOLIA1	AT1G27210.1	ARM repeat superfamily protein	#N/A	#N/A	#N/A	#N/A	IPR016024:Armadillo-type fold;IPR011989:Armadillo-like helical;IPR000357:HEAT;IPR021133:HEAT, type 2	GO:0005515:protein binding	#N/A	#N/A	#N/A	#N/A	Solyc05g006550.2.1
comp10406_c0_seq1	Solyc09g065920.2.1	Magnesium transporter MRS2-I (AHRD V1 **** MRS2I_ORYSJ)	PGSC0003DMP400026473	Magnesium transporter	AT5G09690.4	magnesium transporter 7	#N/A	#N/A	#N/A	#N/A	#N/A	#N/A	#N/A	#N/A	#N/A	#N/A	#N/A
comp10407_c0_seq1	Solyc06g063230.2.1	Unknown Protein (AHRD V1)	PGSC0003DMP400046069	Conserved gene of unknown function	AT1G73090.1	unknown protein; Has 28 Blast hits to 28 proteins in 12 species: Archae - 0; Bacteria - 0; Metazoa - 0; Fungi - 0; Plants - 28; Viruses - 0; Other Eukaryotes - 0 (source: NCBI BLink).	#N/A	#N/A	#N/A	#N/A	#N/A	#N/A	#N/A	#N/A	#N/A	#N/A	Solyc06g063230.2.1
comp10408_c0_seq1	Solyc09g074900.2.1	Dolichyl-P-Man Man5GlcNAc2-PP-dolichyl mannosyltransferase (AHRD V1 **** C0H8S4_SALSA)	PGSC0003DMP400020180	Not56	AT2G47760.1	asparagine-linked glycosylation 3	#N/A	#N/A	#N/A	#N/A	IPR007873:Glycosyltransferase, ALG3	GO:0005783:endoplasmic reticulum;GO:0016020:membrane	#N/A	#N/A	#N/A	#N/A	#N/A
comp10408_c0_seq2	Solyc09g074900.2.1	Dolichyl-P-Man Man5GlcNAc2-PP-dolichyl mannosyltransferase (AHRD V1 **** C0H8S4_SALSA)	PGSC0003DMP400020180	Not56	AT2G47760.1	asparagine-linked glycosylation 3	#N/A	#N/A	#N/A	#N/A	IPR007873:Glycosyltransferase, ALG3	GO:0005783:endoplasmic reticulum;GO:0016020:membrane	K03845	ALG3; alpha-1,3-mannosyltransferase	2.4.1.258	00510 N-Glycan biosynthesis;00513 Various types of N-glycan biosynthesis	Solyc09g074900.2.1
comp10409_c0_seq1	Solyc05g005100.2.1	Os06g0207500 protein (Fragment) (AHRD V1 ***- Q0DDQ9_ORYSJ)	PGSC0003DMP400023859	Lustrin A	AT1G60790.1	Plant protein of unknown function (DUF828)	#N/A	#N/A	#N/A	#N/A	#N/A	#N/A	#N/A	#N/A	#N/A	#N/A	Solyc05g005100.2.1
comp10409_c0_seq2	Solyc05g005100.2.1	Os06g0207500 protein (Fragment) (AHRD V1 ***- Q0DDQ9_ORYSJ)	PGSC0003DMP400023859	Lustrin A	AT1G60790.1	Plant protein of unknown function (DUF828)	#N/A	#N/A	#N/A	#N/A	#N/A	#N/A	#N/A	#N/A	#N/A	#N/A	#N/A
comp1041_c0_seq1	Solyc02g030170.2.1	FAD linked oxidase domain protein (AHRD V1 **-- D1VPW7_9ACTO)	PGSC0003DMP400020915	DWARF1/DIMINUTO	AT3G19820.3	cell elongation protein / DWARF1 / DIMINUTO (DIM)	#N/A	#N/A	#N/A	#N/A	#N/A	#N/A	#N/A	#N/A	#N/A	#N/A	#N/A
comp10410_c0_seq1	Solyc04g076580.2.1	Transcription initiation factor TFIID subunit 7 (AHRD V1 ***- B6UGL3_MAIZE)	PGSC0003DMP400016528	TAF7 (TBP-ASSOCIATED FACTOR 7)	AT1G55300.1	TBP-associated factor 7	#N/A	#N/A	#N/A	#N/A	IPR006751:TAFII55 protein, conserved region	GO:0006350:transcription;GO:0005654:nucleoplasm;GO:0016043:cellular component organization	K03132	TAF7; transcription initiation factor TFIID subunit 7	#N/A	03022 Basal transcription factors	Solyc04g076580.2.1
comp10411_c0_seq1	Solyc01g094500.2.1	Riboflavin biosynthesis protein ribD (AHRD V1 ***- B6TRH4_MAIZE)	PGSC0003DMP400000360	Cytidine/deoxycytidylate deaminase family protein	#N/A	#N/A	#N/A	#N/A	#N/A	#N/A	#N/A	#N/A	#N/A	#N/A	#N/A	#N/A	#N/A
comp10412_c0_seq1	Solyc02g081450.2.1	NHL1 (Fragment) (AHRD V1 *--- B0LZI0_ARATH)	PGSC0003DMP400034261	Conserved gene of unknown function	AT1G65690.1	Late embryogenesis abundant (LEA) hydroxyproline-rich glycoprotein family	#N/A	#N/A	#N/A	#N/A	IPR004864:Late embryogenesis abundant protein, LEA-14	#N/A	#N/A	#N/A	#N/A	#N/A	Solyc02g081450.2.1
comp10413_c0_seq1	Solyc09g005960.2.1	Unknown Protein (AHRD V1)	PGSC0003DMP400019526	Conserved gene of unknown function	AT3G53490.1	unknown protein; FUNCTIONS IN: molecular_function unknown; INVOLVED IN: biological_process unknown; LOCATED IN: endomembrane system; BEST Arabidopsis thaliana protein match is: unknown protein (TAIR:AT5G02720.1); Has 70 Blast hits to 70 proteins in 13 species: Archae - 0; Bacteria - 0; Metazoa - 0; Fungi - 0; Plants - 70; Viruses - 0; Other Eukaryotes - 0 (source: NCBI BLink).	#N/A	#N/A	#N/A	#N/A	#N/A	#N/A	#N/A	#N/A	#N/A	#N/A	Solyc09g005960.2.1
comp10414_c0_seq1	Solyc10g009570.2.1	Rhodanese-related sulfurtransferase (AHRD V1 *--- A4U0Q7_9PROT)	PGSC0003DMP400034519	Chitinase	AT4G01050.1	thylakoid rhodanese-like	#N/A	#N/A	#N/A	#N/A	IPR004163:Coenzyme A transferase binding site	GO:0008152:metabolic process;GO:0016740:transferase activity	#N/A	#N/A	#N/A	#N/A	#N/A
comp10415_c0_seq1	Solyc09g057910.2.1	N-alpha-acetyltransferase 25, NatB auxiliary subunit (AHRD V1 **-- NAA25_HUMAN)	PGSC0003DMP400007150	Conserved gene of unknown function	AT5G58450.1	Tetratricopeptide repeat (TPR)-like superfamily protein	#N/A	#N/A	#N/A	#N/A	IPR013105:Tetratricopeptide TPR2;IPR013026:Tetratricopeptide repeat-containing domain;IPR011990:Tetratricopeptide-like helical;IPR019183:N-acetyltransferase B complex, non-catalytic subunit;IPR019734:Tetratricopeptide repeat	GO:0005515:protein binding	#N/A	#N/A	#N/A	#N/A	Solyc09g057920.2.1
comp10416_c0_seq1	Solyc02g094430.2.1	Hydrolase alpha/beta fold family protein (AHRD V1 **-- D7L9I6_ARALY)	PGSC0003DMP400035066	Conserved gene of unknown function	AT1G54570.1	Esterase/lipase/thioesterase family protein	#N/A	#N/A	#N/A	#N/A	IPR007130:Diacylglycerol acyltransferase	#N/A	#N/A	#N/A	#N/A	#N/A	#N/A
comp10416_c0_seq2	Solyc02g094430.2.1	Hydrolase alpha/beta fold family protein (AHRD V1 **-- D7L9I6_ARALY)	PGSC0003DMP400035066	Conserved gene of unknown function	AT5G41130.1	Esterase/lipase/thioesterase family protein	#N/A	#N/A	#N/A	#N/A	IPR007130:Diacylglycerol acyltransferase	#N/A	#N/A	#N/A	#N/A	#N/A	Solyc02g094430.2.1
comp10417_c0_seq1	Solyc07g045230.2.1	Hydroxyproline-rich glycoprotein family protein-like (AHRD V1 *--- Q6EP64_ORYSJ)	PGSC0003DMP400038582	Hydroxyproline-rich glycoprotein family protein	AT3G07660.1	Kinase-related protein of unknown function (DUF1296)	#N/A	#N/A	#N/A	#N/A	#N/A	#N/A	#N/A	#N/A	#N/A	#N/A	#N/A
comp10418_c0_seq1	Solyc09g007310.2.1	Ubiquitin-protein ligase 4 (AHRD V1 **** D7M7X1_ARALY)	PGSC0003DMP400021158	KAK (KAKTUS) isoform 1	AT5G02880.1	ubiquitin-protein ligase 4	#N/A	#N/A	#N/A	#N/A	#N/A	#N/A	#N/A	#N/A	#N/A	#N/A	Solyc09g007310.2.1
comp10419_c0_seq1	Solyc06g064550.2.1	Aspartokinase-homoserine dehydrogenase (AHRD V1 **** O63067_SOYBN)	PGSC0003DMP400055898	Aspartate kinase	AT1G31230.1	aspartate kinase-homoserine dehydrogenase i	#N/A	#N/A	#N/A	#N/A	IPR005260:Aspartate kinase, monofunctional class;IPR001048:Aspartate/glutamate/uridylate kinase;IPR001341:Aspartate kinase domain;IPR002912:Amino acid-binding ACT	GO:0009058:biosynthetic process;GO:0005488:binding;GO:0016301:kinase activity;GO:0006519:cellular amino acid and derivative metabolic process	#N/A	#N/A	#N/A	#N/A	Solyc06g064550.2.1
comp1042_c0_seq1	Solyc09g010520.2.1	ADP-ribosylation factor GTPase activating protein 1 (AHRD V1 *-*- Q0V8A7_BOVIN)	PGSC0003DMP400015697	Arf gtpase-activating protein	AT3G53710.2	ARF-GAP domain 6	#N/A	#N/A	#N/A	#N/A	#N/A	#N/A	K12492	ARFGAP1; ADP-ribosylation factor GTPase-activating protein 1	#N/A	04144 Endocytosis	Solyc09g010520.2.1
comp10420_c0_seq1	Solyc02g068760.2.1	Pentatricopeptide repeat-containing protein (AHRD V1 ***- D7LHS5_ARALY)	PGSC0003DMP400018418	Pentatricopeptide repeat-containing protein	AT2G35130.1	Tetratricopeptide repeat (TPR)-like superfamily protein	#N/A	#N/A	#N/A	#N/A	#N/A	#N/A	#N/A	#N/A	#N/A	#N/A	Solyc02g068760.2.1
comp10421_c0_seq1	Solyc03g063350.2.1	Chaperone protein dnaJ (AHRD V1 *-*- A3WC91_9SPHN)	PGSC0003DMP400034629	Heat shock protein binding protein	AT2G42080.1	Chaperone DnaJ-domain superfamily protein	#N/A	#N/A	#N/A	#N/A	IPR001623:Heat shock protein DnaJ, N-terminal;IPR003095:Heat shock protein DnaJ	GO:0009987:cellular process;GO:0019538:protein metabolic process;GO:0005515:protein binding	#N/A	#N/A	#N/A	#N/A	Solyc03g063350.2.1
comp10422_c0_seq1	Solyc03g111730.2.1	Cathepsin B-like cysteine proteinase (AHRD V1 **-* CYSP_SCHMA)	PGSC0003DMP400026598	KDEL-tailed cysteine endopeptidase	AT5G50260.1	Cysteine proteinases superfamily protein	#N/A	#N/A	#N/A	#N/A	IPR013128:Peptidase C1A, papain;IPR000668:Peptidase C1A, papain C-terminal;IPR013201:Proteinase inhibitor I29, cathepsin propeptide;IPR000169:Peptidase, cysteine peptidase active site	GO:0019538:protein metabolic process;GO:0016787:hydrolase activity;GO:0009056:catabolic process	K01376	E3.4.22.-	#N/A	#N/A	Solyc03g111730.2.1
comp10423_c0_seq1	Solyc05g009080.2.1	Cyclase/dehydrase-like protein (AHRD V1 *-*- A0ZDS6_NODSP)	PGSC0003DMP400025648	Conserved gene of unknown function	AT5G08720.1	CONTAINS InterPro DOMAIN/s: Streptomyces cyclase/dehydrase (InterPro:IPR005031); BEST Arabidopsis thaliana protein match is: Polyketide cyclase / dehydrase and lipid transport protein (TAIR:AT4G01650.1); Has 30201 Blast hits to 17322 proteins in 780 species: Archae - 12; Bacteria - 1396; Metazoa - 17338; Fungi - 3422; Plants - 5037; Viruses - 0; Other Eukaryotes - 2996 (source: NCBI BLink).	#N/A	#N/A	#N/A	#N/A	IPR005031:Streptomyces cyclase/dehydrase;IPR023393:START-like domain	#N/A	#N/A	#N/A	#N/A	#N/A	Solyc05g009080.2.1
comp10424_c0_seq1	Solyc06g071100.2.1	H-ATPase (AHRD V1 ***- Q8L6I3_ORYSJ)	PGSC0003DMP400055772	Plasma membrane H+-ATPase	AT5G62670.1	H(+)-ATPase 11	#N/A	#N/A	#N/A	#N/A	IPR023214:HAD-like domain;IPR006534:ATPase, P-type, plasma-membrane proton-efflux;IPR001757:ATPase, P-type, K/Mg/Cd/Cu/Zn/Na/Ca/Na/H-transporter;IPR005834:Haloacid dehalogenase-like hydrolase;IPR000695:ATPase, P-type, H+ transporting proton pump;IPR023298:ATPase, P-type, transmembrane domain	GO:0006810:transport;GO:0009058:biosynthetic process;GO:0016787:hydrolase activity;GO:0016020:membrane;GO:0009056:catabolic process;GO:0006139:nucleobase, nucleoside, nucleotide and nucleic acid metabolic process;GO:0000166:nucleotide binding	#N/A	#N/A	#N/A	#N/A	#N/A
comp10424_c0_seq2	Solyc06g071100.2.1	H-ATPase (AHRD V1 ***- Q8L6I3_ORYSJ)	PGSC0003DMP400055772	Plasma membrane H+-ATPase	AT3G47950.1	H(+)-ATPase 4	#N/A	#N/A	#N/A	#N/A	#N/A	#N/A	#N/A	#N/A	#N/A	#N/A	#N/A
comp10425_c0_seq1	Solyc02g088590.2.1	Circadian clock coupling factor ZGT (AHRD V1 ***- B4F853_MAIZE)	PGSC0003DMP400002441	EID1-like F-box protein 2	AT5G39360.1	EID1-like 2	#N/A	#N/A	#N/A	#N/A	#N/A	#N/A	#N/A	#N/A	#N/A	#N/A	Solyc02g088590.2.1
comp10425_c0_seq2	#N/A	#N/A	#N/A	#N/A	#N/A	#N/A	#N/A	#N/A	gb|AC215409.2|	Solanum lycopersicum chromosome 2 clone C02HBa0172G12, complete sequence	#N/A	#N/A	#N/A	#N/A	#N/A	#N/A	#N/A
comp10426_c0_seq1	Solyc03g082620.2.1	Oligopeptide transporter (Fragment) (AHRD V1 **** B0DAK3_LACBS)	PGSC0003DMP400032302	Yellow stripe	AT5G53550.2	YELLOW STRIPE like 3	#N/A	#N/A	#N/A	#N/A	IPR004813:Oligopeptide transporter OPT superfamily	GO:0006810:transport;GO:0009987:cellular process	#N/A	#N/A	#N/A	#N/A	Solyc03g082620.2.1
comp10427_c0_seq1	Solyc05g053820.2.1	UDP-glucosyltransferase family 1 protein (AHRD V1 **** C6KI44_CITSI)	PGSC0003DMP400027607	O-glucosyltransferase 2	AT4G14090.1	UDP-Glycosyltransferase superfamily protein	#N/A	#N/A	#N/A	#N/A	IPR002213:UDP-glucuronosyl/UDP-glucosyltransferase	GO:0008152:metabolic process	#N/A	#N/A	#N/A	#N/A	#N/A
comp10427_c0_seq2	Solyc05g053820.2.1	UDP-glucosyltransferase family 1 protein (AHRD V1 **** C6KI44_CITSI)	PGSC0003DMP400027607	O-glucosyltransferase 2	AT4G14090.1	UDP-Glycosyltransferase superfamily protein	#N/A	#N/A	#N/A	#N/A	IPR002213:UDP-glucuronosyl/UDP-glucosyltransferase	GO:0008152:metabolic process	#N/A	#N/A	#N/A	#N/A	Solyc05g053820.2.1
comp10428_c0_seq1	Solyc02g071280.2.1	Ribosome maturation factor rimM (AHRD V1 *-*- A4CTC3_SYNPV)	PGSC0003DMP400005522	16S rRNA processing protein RimM family	AT5G46420.1	16S rRNA processing protein RimM family	#N/A	#N/A	#N/A	#N/A	IPR011961:16S rRNA processing protein RimM;IPR009000:Translation elongation/initiation factor/Ribosomal, beta-barrel;IPR002676:RimM protein;IPR007903:PRC-barrel;IPR011033:PRC-barrel-like;IPR002618:UTP--glucose-1-phosphate uridylyltransferase	GO:0016740:transferase activity;GO:0005488:binding;GO:0005840:ribosome;GO:0006139:nucleobase, nucleoside, nucleotide and nucleic acid metabolic process	#N/A	#N/A	#N/A	#N/A	Solyc02g071280.2.1
comp10428_c0_seq2	Solyc02g071280.2.1	Ribosome maturation factor rimM (AHRD V1 *-*- A4CTC3_SYNPV)	PGSC0003DMP400005522	16S rRNA processing protein RimM family	AT5G46420.1	16S rRNA processing protein RimM family	#N/A	#N/A	#N/A	#N/A	#N/A	#N/A	#N/A	#N/A	#N/A	#N/A	#N/A
comp10429_c0_seq1	#N/A	#N/A	#N/A	#N/A	#N/A	#N/A	#N/A	#N/A	gb|AC231665.1|	Solanum tuberosum chromosome 11 clone RH021O18, complete sequence	#N/A	#N/A	#N/A	#N/A	#N/A	#N/A	#N/A
comp1043_c0_seq1	Solyc12g009860.1.1	Unknown Protein (AHRD V1)	PGSC0003DMP400013807	Aldose 1-epimerase	AT2G11910.2	unknown protein; FUNCTIONS IN: molecular_function unknown; INVOLVED IN: biological_process unknown; LOCATED IN: chloroplast envelope; EXPRESSED IN: 22 plant structures; EXPRESSED DURING: 13 growth stages; Has 92883 Blast hits to 31060 proteins in 1576 species: Archae - 765; Bacteria - 32670; Metazoa - 21164; Fungi - 12252; Plants - 4238; Viruses - 1282; Other Eukaryotes - 20512 (source: NCBI BLin…	#N/A	#N/A	#N/A	#N/A	#N/A	#N/A	#N/A	#N/A	#N/A	#N/A	Solyc12g009860.1.1
comp10430_c0_seq1	Solyc03g097740.1.1	Armadillo/beta-catenin repeat family protein (AHRD V1 **-- D7MQC3_ARALY)	PGSC0003DMP400021266	Armadillo/beta-catenin repeat family protein	AT5G50900.1	ARM repeat superfamily protein	#N/A	#N/A	#N/A	#N/A	IPR016024:Armadillo-type fold;IPR011989:Armadillo-like helical;IPR000225:Armadillo	GO:0005515:protein binding	#N/A	#N/A	#N/A	#N/A	Solyc03g097740.1.1
comp10431_c0_seq1	Solyc03g097690.2.1	Cell division protein kinase 12 (AHRD V1 *-** CDK12_MOUSE)	PGSC0003DMP400007717	DNA binding protein	AT5G50860.1	Protein kinase superfamily protein	#N/A	#N/A	#N/A	#N/A	IPR020635:Tyrosine-protein kinase, catalytic domain;IPR008271:Serine/threonine-protein kinase, active site;IPR002290:Serine/threonine- / dual-specificity protein kinase, catalytic domain;IPR000719:Protein kinase, catalytic domain;IPR011009:Protein kinase-like domain;IPR017441:Protein kinase, ATP binding site	GO:0006464:protein modification process;GO:0016301:kinase activity;GO:0000166:nucleotide binding	#N/A	#N/A	#N/A	#N/A	Solyc03g097690.2.1
comp10432_c0_seq1	Solyc02g067540.2.1	Methyltransferase (AHRD V1 *-*- B9LJG4_CHLSY)	PGSC0003DMP400012212	Conserved gene of unknown function	AT3G28460.1	methyltransferases	#N/A	#N/A	#N/A	#N/A	IPR004398:RNA methyltransferase, RsmD	GO:0016740:transferase activity;GO:0006139:nucleobase, nucleoside, nucleotide and nucleic acid metabolic process	#N/A	#N/A	#N/A	#N/A	Solyc02g067540.2.1
comp10433_c0_seq1	Solyc10g083710.1.1	3-deoxy-D-manno-octulosonic acid transferase-like protein (AHRD V1 ***- Q8VZA5_ARATH)	PGSC0003DMP400048959	3-deoxy-d-manno-octulosonic-acid transferase	AT5G03770.1	KDO transferase A	#N/A	#N/A	#N/A	#N/A	#N/A	#N/A	K02527	kdtA, waaA; 3-deoxy-D-manno-octulosonic-acid transferase	2.4.99.12 2.4.99.13 2.4.99.14 2.4.99.15	00540 Lipopolysaccharide biosynthesis	Solyc10g083710.1.1
comp10434_c0_seq1	Solyc02g083360.1.1	Protein-methionine-s-oxide reductase (AHRD V1 **-- D7L9H5_ARALY)	PGSC0003DMP400006552	Protein-methionine-s-oxide reductase	AT2G17705.1	unknown protein; FUNCTIONS IN: molecular_function unknown; INVOLVED IN: biological_process unknown; LOCATED IN: plasma membrane; EXPRESSED IN: cultured cell; BEST Arabidopsis thaliana protein match is: unknown protein (TAIR:AT4G08330.1); Has 135 Blast hits to 135 proteins in 32 species: Archae - 5; Bacteria - 29; Metazoa - 0; Fungi - 0; Plants - 91; Viruses - 0; Other Eukaryotes - 10 (source: NCB…	#N/A	#N/A	#N/A	#N/A	IPR002579:Methionine sulphoxide reductase B	GO:0008152:metabolic process;GO:0003824:catalytic activity	#N/A	#N/A	#N/A	#N/A	Solyc02g083360.1.1
comp10435_c0_seq1	Solyc01g066310.2.1	Acyl-CoA dehydrogenase (AHRD V1 *-** A6F634_9ALTE)	PGSC0003DMP400040539	IBR3 (IBA-RESPONSE 3)	AT3G06810.1	acyl-CoA dehydrogenase-related	#N/A	#N/A	#N/A	#N/A	IPR009100:Acyl-CoA dehydrogenase/oxidase;IPR009075:Acyl-CoA dehydrogenase/oxidase C-terminal;IPR006091:Acyl-CoA oxidase/dehydrogenase, central domain;IPR006090:Acyl-CoA oxidase/dehydrogenase, type 1	GO:0008152:metabolic process;GO:0003824:catalytic activity	#N/A	#N/A	#N/A	#N/A	#N/A
comp10436_c0_seq1	#N/A	#N/A	PGSC0003DMP400026789	Conserved gene of unknown function	AT1G73350.3	unknown protein; FUNCTIONS IN: molecular_function unknown; INVOLVED IN: biological_process unknown; EXPRESSED IN: 25 plant structures; EXPRESSED DURING: 15 growth stages; Has 30201 Blast hits to 17322 proteins in 780 species: Archae - 12; Bacteria - 1396; Metazoa - 17338; Fungi - 3422; Plants - 5037; Viruses - 0; Other Eukaryotes - 2996 (source: NCBI BLink).	#N/A	#N/A	#N/A	#N/A	#N/A	#N/A	#N/A	#N/A	#N/A	#N/A	#N/A
comp10436_c0_seq2	#N/A	#N/A	PGSC0003DMP400046808	Conserved gene of unknown function	AT1G73350.3	unknown protein; FUNCTIONS IN: molecular_function unknown; INVOLVED IN: biological_process unknown; EXPRESSED IN: 25 plant structures; EXPRESSED DURING: 15 growth stages; Has 30201 Blast hits to 17322 proteins in 780 species: Archae - 12; Bacteria - 1396; Metazoa - 17338; Fungi - 3422; Plants - 5037; Viruses - 0; Other Eukaryotes - 2996 (source: NCBI BLink).	#N/A	#N/A	#N/A	#N/A	#N/A	#N/A	#N/A	#N/A	#N/A	#N/A	#N/A
comp10437_c0_seq1	Solyc11g062270.1.1	Signal recognition particle protein (SRP72) (AHRD V1 *-** Q5CNY3_CRYHO)	PGSC0003DMP400041729	Signal recognition particle subunit srp72	AT1G67680.1	SRP72 RNA-binding domain	#N/A	#N/A	#N/A	#N/A	IPR013699:Signal recognition particle, SRP72 subunit, RNA-binding	GO:0006810:transport;GO:0003723:RNA binding;GO:0009987:cellular process;GO:0005737:cytoplasm	#N/A	#N/A	#N/A	#N/A	#N/A
comp10438_c0_seq1	Solyc04g058190.2.1	Lysine-specific demethylase 5D (AHRD V1 *--- KDM5D_CANFA)	PGSC0003DMP400031404	DNA binding protein	AT1G77250.1	RING/FYVE/PHD-type zinc finger family protein	#N/A	#N/A	#N/A	#N/A	IPR013083:Zinc finger, RING/FYVE/PHD-type;IPR001965:Zinc finger, PHD-type;IPR019787:Zinc finger, PHD-finger;IPR001841:Zinc finger, RING-type;IPR011011:Zinc finger, FYVE/PHD-type	GO:0005488:binding;GO:0005515:protein binding	#N/A	#N/A	#N/A	#N/A	Solyc04g058190.2.1
comp10438_c0_seq2	Solyc05g047420.2.1	Exosome complex exonuclease RRP45 (AHRD V1 **-- C1BLN8_OSMMO)	PGSC0003DMP400022135	Exosome complex exonuclease rrp42	AT3G60500.3	3'-5'-exoribonuclease family protein	#N/A	#N/A	#N/A	#N/A	IPR015847:Exoribonuclease, phosphorolytic domain 2;IPR020568:Ribosomal protein S5 domain 2-type fold;IPR001247:Exoribonuclease, phosphorolytic domain 1	GO:0003723:RNA binding;GO:0006139:nucleobase, nucleoside, nucleotide and nucleic acid metabolic process	K03678	RRP45, EXOSC9; exosome complex component RRP45	#N/A	03018 RNA degradation	Solyc05g047420.2.1
comp10439_c1_seq1	Solyc06g009290.2.1	Lipid A export ATP-binding/permease protein msbA (AHRD V1 *--- MSBA_SYNAS)	PGSC0003DMP400012921	Multidrug/pheromone exporter, MDR family, ABC transporter family	AT3G62150.1	P-glycoprotein 21	#N/A	#N/A	#N/A	#N/A	#N/A	#N/A	K05658	ABCB1; ATP-binding cassette, subfamily B (MDR/TAP), member 1	#N/A	02010 ABC transporters;04976 Bile secretion	Solyc06g009290.2.1
comp1044_c0_seq1	Solyc02g067460.2.1	Porin/voltage-dependent anion-selective channel protein (AHRD V1 **** A9P802_POPTR)	PGSC0003DMP400012204	Mitochondrial outer membrane protein porin of 34 kDa	AT3G01280.1	voltage dependent anion channel 1	#N/A	#N/A	#N/A	#N/A	IPR001925:Porin, eukaryotic type	GO:0006810:transport;GO:0005739:mitochondrion;GO:0009987:cellular process;GO:0005215:transporter activity;GO:0016020:membrane	K15040	VDAC2; voltage-dependent anion channel protein 2	#N/A	04020 Calcium signaling pathway;05012 Parkinson's disease;05016 Huntington's disease;05166 HTLV-I infection	#N/A
comp1044_c0_seq2	Solyc02g067460.2.1	Porin/voltage-dependent anion-selective channel protein (AHRD V1 **** A9P802_POPTR)	PGSC0003DMP400012204	Mitochondrial outer membrane protein porin of 34 kDa	AT3G01280.1	voltage dependent anion channel 1	#N/A	#N/A	#N/A	#N/A	IPR001925:Porin, eukaryotic type	GO:0006810:transport;GO:0005739:mitochondrion;GO:0009987:cellular process;GO:0005215:transporter activity;GO:0016020:membrane	K15040	VDAC2; voltage-dependent anion channel protein 2	#N/A	04020 Calcium signaling pathway;05012 Parkinson's disease;05016 Huntington's disease;05166 HTLV-I infection	Solyc02g067460.2.1
comp10440_c0_seq1	Solyc04g015690.2.1	Insulin degrading enzyme (AHRD V1 **-- Q93YG9_SOLLC)	PGSC0003DMP400047373	Insulin degrading enzyme	AT2G41790.1	Insulinase (Peptidase family M16) family protein	#N/A	#N/A	#N/A	#N/A	IPR011249:Metalloenzyme, LuxS/M16 peptidase-like, metal-binding	GO:0003824:catalytic activity;GO:0005488:binding	#N/A	#N/A	#N/A	#N/A	#N/A
comp10441_c0_seq1	Solyc01g088050.2.1	Receptor-like protein kinase At3g21340 (AHRD V1 **** RLK6_ARATH)	PGSC0003DMP400012106	Protein kinase APK1B, chloroplast	AT3G51990.1	Protein kinase superfamily protein	#N/A	#N/A	#N/A	#N/A	IPR020635:Tyrosine-protein kinase, catalytic domain;IPR008271:Serine/threonine-protein kinase, active site;IPR002290:Serine/threonine- / dual-specificity protein kinase, catalytic domain;IPR000719:Protein kinase, catalytic domain;IPR001245:Serine-threonine/tyrosine-protein kinase catalytic domain;IPR011009:Protein kinase-like domain;IPR017441:Protein kinase, ATP binding site	GO:0006464:protein modification process;GO:0016301:kinase activity;GO:0000166:nucleotide binding	#N/A	#N/A	#N/A	#N/A	Solyc01g088050.2.1
comp10442_c0_seq1	Solyc05g008790.2.1	Ceramide kinase (AHRD V1 **** Q6USK2_ARATH)	PGSC0003DMP400053121	Ceramide kinase	AT5G51290.1	Diacylglycerol kinase family protein	#N/A	#N/A	#N/A	#N/A	IPR001206:Diacylglycerol kinase, catalytic domain	GO:0008152:metabolic process;GO:0007165:signal transduction;GO:0016301:kinase activity	K04715	E2.7.1.138, CERK; ceramide kinase	2.7.1.138	00600 Sphingolipid metabolism	Solyc05g008790.2.1
comp10443_c0_seq1	Solyc06g050310.2.1	Phosphatase/phosphohexomutase HAD superfamily (AHRD V1 **-- B3DWY3_METI4)	PGSC0003DMP400021586	2-deoxyglucose-6-phosphate phosphatase	AT3G10970.1	Haloacid dehalogenase-like hydrolase (HAD) superfamily protein	#N/A	#N/A	#N/A	#N/A	IPR023214:HAD-like domain	#N/A	#N/A	#N/A	#N/A	#N/A	Solyc06g050310.2.1
comp10443_c0_seq2	Solyc06g050310.2.1	Phosphatase/phosphohexomutase HAD superfamily (AHRD V1 **-- B3DWY3_METI4)	#N/A	#N/A	AT3G10970.1	Haloacid dehalogenase-like hydrolase (HAD) superfamily protein	#N/A	#N/A	#N/A	#N/A	IPR023214:HAD-like domain	#N/A	#N/A	#N/A	#N/A	#N/A	#N/A
comp10444_c0_seq1	Solyc09g074330.2.1	NDX1 homeobox protein (Fragment) (AHRD V1 ***- Q9ZRY1_SOYBN)	#N/A	#N/A	AT4G03090.2	sequence-specific DNA binding;sequence-specific DNA binding transcription factors	#N/A	#N/A	#N/A	#N/A	IPR001356:Homeodomain;IPR009057:Homeodomain-like	GO:0003677:DNA binding;GO:0003700:transcription factor activity;GO:0005515:protein binding	#N/A	#N/A	#N/A	#N/A	Solyc09g074330.2.1
comp10445_c0_seq1	Solyc03g062910.2.1	5&apos-3&apos exonuclease N-terminal resolvase-like domain containing protein expressed (AHRD V1 *--- Q10PN8_ORYSJ)	#N/A	#N/A	AT3G52050.3	5'-3' exonuclease family protein	#N/A	#N/A	#N/A	#N/A	#N/A	#N/A	#N/A	#N/A	#N/A	#N/A	Solyc03g062910.2.1
comp10446_c0_seq1	Solyc12g014020.1.1	SOSS complex subunit B1 (AHRD V1 ***- D3PI38_9MAXI)	PGSC0003DMP400026950	Conserved gene of unknown function	AT5G63690.1	Nucleic acid-binding, OB-fold-like protein	#N/A	#N/A	#N/A	#N/A	IPR002213:UDP-glucuronosyl/UDP-glucosyltransferase	GO:0008152:metabolic process	#N/A	#N/A	#N/A	#N/A	Solyc12g014020.1.1
comp10447_c0_seq1	Solyc03g120760.2.1	Receptor-like protein kinase At3g21340 (AHRD V1 *-** RLK6_ARATH)	PGSC0003DMP400004510	ATP binding protein	AT3G24550.1	proline extensin-like receptor kinase 1	#N/A	#N/A	#N/A	#N/A	IPR020635:Tyrosine-protein kinase, catalytic domain;IPR008271:Serine/threonine-protein kinase, active site;IPR002290:Serine/threonine- / dual-specificity protein kinase, catalytic domain;IPR000719:Protein kinase, catalytic domain;IPR001245:Serine-threonine/tyrosine-protein kinase catalytic domain;IPR011009:Protein kinase-like domain;IPR017441:Protein kinase, ATP binding site	GO:0006464:protein modification process;GO:0016301:kinase activity;GO:0000166:nucleotide binding	#N/A	#N/A	#N/A	#N/A	Solyc03g120760.2.1
comp10448_c0_seq1	Solyc01g105230.2.1	Calmodulin-binding transcription activator 2 (AHRD V1 **** Q0WNN4_ARATH)	PGSC0003DMP400026345	Calmodulin-binding transcription activator (Camta), plants	AT5G64220.2	Calmodulin-binding transcription activator protein with CG-1 and Ankyrin domains	#N/A	#N/A	#N/A	#N/A	IPR014756:Immunoglobulin E-set;IPR005559:CG-1 DNA-binding domain;IPR020683:Ankyrin repeat-containing domain;IPR000048:IQ motif, EF-hand binding site;IPR002110:Ankyrin repeat;IPR013783:Immunoglobulin-like fold	GO:0003677:DNA binding;GO:0005634:nucleus;GO:0005515:protein binding	#N/A	#N/A	#N/A	#N/A	#N/A
comp10448_c0_seq2	Solyc01g105230.2.1	Calmodulin-binding transcription activator 2 (AHRD V1 **** Q0WNN4_ARATH)	PGSC0003DMP400026345	Calmodulin-binding transcription activator (Camta), plants	AT5G64220.2	Calmodulin-binding transcription activator protein with CG-1 and Ankyrin domains	#N/A	#N/A	#N/A	#N/A	IPR014756:Immunoglobulin E-set;IPR005559:CG-1 DNA-binding domain;IPR020683:Ankyrin repeat-containing domain;IPR000048:IQ motif, EF-hand binding site;IPR002110:Ankyrin repeat;IPR013783:Immunoglobulin-like fold	GO:0003677:DNA binding;GO:0005634:nucleus;GO:0005515:protein binding	#N/A	#N/A	#N/A	#N/A	Solyc01g105230.2.1
comp10449_c0_seq1	Solyc00g007090.2.1	Multi-pass transmembrane protein (AHRD V1 *--- Q5CMR0_CRYHO)	PGSC0003DMP400030548	Conserved gene of unknown function	AT4G35530.1	phosphatidylinositolglycan-related	#N/A	#N/A	#N/A	#N/A	IPR018249:EF-HAND 2;IPR000261:EPS15 homology (EH);IPR011992:EF-hand-like domain;IPR019328:GPI-GlcNAc transferase complex, PIG-H component, conserved domain	GO:0016740:transferase activity;GO:0005488:binding;GO:0005515:protein binding	K03858	PIGH, GPI15; phosphatidylinositol glycan, class H	#N/A	00563 Glycosylphosphatidylinositol(GPI)-anchor biosynthesis	Solyc00g007090.2.1
comp10449_c0_seq2	Solyc02g082540.2.1	Actin cytoskeleton-regulatory complex protein pan1 (AHRD V1 *--- PAN1_SCLS1)	#N/A	#N/A	AT1G21630.2	Calcium-binding EF hand family protein	#N/A	#N/A	#N/A	#N/A	IPR018249:EF-HAND 2;IPR000261:EPS15 homology (EH);IPR011992:EF-hand-like domain	GO:0005488:binding;GO:0005515:protein binding	#N/A	#N/A	#N/A	#N/A	#N/A
comp1045_c0_seq1	Solyc01g111830.2.1	24-sterol C-methyltransferase (AHRD V1 **** B0FDL7_GOSHI)	PGSC0003DMP400032477	S-adenosyl-methionine-sterol-C-methyltransferase	AT1G20330.1	sterol methyltransferase 2	#N/A	#N/A	#N/A	#N/A	IPR013216:Methyltransferase type 11;IPR013705:Sterol methyltransferase C-terminal	GO:0006629:lipid metabolic process;GO:0016740:transferase activity;GO:0009058:biosynthetic process;GO:0009987:cellular process	K08242	E2.1.1.143; 24-methylenesterol C-methyltransferase	2.1.1.143	00100 Steroid biosynthesis	Solyc01g111830.2.1
comp10450_c0_seq1	Solyc01g097610.2.1	F-box family protein (AHRD V1 ***- B9HV09_POPTR)	PGSC0003DMP400033802	Conserved gene of unknown function	AT5G49610.1	F-box family protein	#N/A	#N/A	#N/A	#N/A	IPR017451:F-box associated interaction domain	#N/A	#N/A	#N/A	#N/A	#N/A	Solyc01g097610.2.1
comp10451_c0_seq1	Solyc07g007140.2.1	Serine/threonine-protein kinase B-raf (AHRD V1 *-** BRAF_CHICK)	PGSC0003DMP400018472	Serine/threonine protein kinase	AT3G46920.1	Protein kinase superfamily protein with octicosapeptide/Phox/Bem1p domain	#N/A	#N/A	#N/A	#N/A	IPR008271:Serine/threonine-protein kinase, active site;IPR002290:Serine/threonine- / dual-specificity protein kinase, catalytic domain;IPR001245:Serine-threonine/tyrosine-protein kinase catalytic domain;IPR011009:Protein kinase-like domain;IPR017441:Protein kinase, ATP binding site;IPR020635:Tyrosine-protein kinase, catalytic domain;IPR000719:Protein kinase, catalytic domain;IPR000270:Phox/Bem1p	GO:0006464:protein modification process;GO:0016301:kinase activity;GO:0005515:protein binding;GO:0000166:nucleotide binding	#N/A	#N/A	#N/A	#N/A	Solyc07g007140.2.1
comp10452_c0_seq1	Solyc04g025530.2.1	Glutamate decarboxylase (AHRD V1 **** Q1I1D8_CITSI)	PGSC0003DMP400039465	Glutamate decarboxylase isoform3	AT5G17330.1	glutamate decarboxylase	#N/A	#N/A	#N/A	#N/A	IPR002129:Pyridoxal phosphate-dependent decarboxylase;IPR015424:Pyridoxal phosphate-dependent transferase, major domain;IPR010107:Glutamate decarboxylase;IPR015421:Pyridoxal phosphate-dependent transferase, major region, subdomain 1	GO:0003824:catalytic activity;GO:0005488:binding;GO:0006519:cellular amino acid and derivative metabolic process	#N/A	#N/A	#N/A	#N/A	Solyc01g005000.2.1
comp10453_c0_seq1	Solyc04g080440.2.1	Maf-like protein CV_0124 (AHRD V1 ***- B6TNZ3_MAIZE)	PGSC0003DMP400006667	Maf protein	AT5G42770.1	Maf-like protein	#N/A	#N/A	#N/A	#N/A	IPR003697:Maf-like protein	GO:0005737:cytoplasm	K06287	maf; septum formation protein	#N/A	#N/A	Solyc04g080440.2.1
comp10454_c0_seq1	Solyc10g081560.1.1	Tropinone reductase I (AHRD V1 **-- Q9AR59_SOLTU)	PGSC0003DMP400049052	Tropinone reductase I	AT5G06060.1	NAD(P)-binding Rossmann-fold superfamily protein	#N/A	#N/A	#N/A	#N/A	IPR020904:Short-chain dehydrogenase/reductase, conserved site;IPR016040:NAD(P)-binding domain;IPR002347:Glucose/ribitol dehydrogenase;IPR002198:Short-chain dehydrogenase/reductase SDR	GO:0008152:metabolic process;GO:0003824:catalytic activity;GO:0000166:nucleotide binding	K11147	DHRS4; dehydrogenase/reductase SDR family member 4	1.1.-.-	00830 Retinol metabolism;04146 Peroxisome	Solyc10g081560.1.1
comp10455_c0_seq1	Solyc01g011510.2.1	Aldehyde dehydrogenase (AHRD V1 ***- Q71LY7_ORYSI)	PGSC0003DMP400006467	Aldehyde dehydrogenase family 3 member F1	AT4G36250.1	aldehyde dehydrogenase 3F1	#N/A	#N/A	#N/A	#N/A	IPR016162:Aldehyde dehydrogenase, N-terminal;IPR015590:Aldehyde dehydrogenase domain;IPR016161:Aldehyde/histidinol dehydrogenase;IPR012394:Aldehyde dehydrogenase NAD(P)-dependent;IPR016163:Aldehyde dehydrogenase, C-terminal	GO:0008152:metabolic process;GO:0003824:catalytic activity;GO:0009987:cellular process	K00128	E1.2.1.3; aldehyde dehydrogenase (NAD+)	1.2.1.3	00010 Glycolysis / Gluconeogenesis;00040 Pentose and glucuronate interconversions;00053 Ascorbate and aldarate metabolism;00620 Pyruvate metabolism;00640 Propanoate metabolism;00071 Fatty acid metabolism;00561 Glycerolipid metabolism;00280 Valine, leucine and isoleucine degradation;00310 Lysine degradation;00330 Arginine and proline metabolism;00340 Histidine metabolism;00380 Tryptophan metabolis…	Solyc01g011510.2.1
comp10456_c0_seq1	Solyc01g091080.2.1	Tubulin-specific chaperone D (AHRD V1 **** C0H9S8_SALSA)	PGSC0003DMP400045030	Beta-tubulin cofactor d	AT3G60740.1	ARM repeat superfamily protein	#N/A	#N/A	#N/A	#N/A	IPR022577:Tubulin-specific chaperone D, C-terminal;IPR016024:Armadillo-type fold;IPR011989:Armadillo-like helical	GO:0005488:binding	#N/A	#N/A	#N/A	#N/A	Solyc01g091080.2.1
comp10457_c0_seq1	Solyc04g008060.2.1	Vacuolar iron transporter Ccc1 (AHRD V1 **-* C5GIS5_AJEDR)	PGSC0003DMP400051326	Protein CCC1	AT2G01770.1	vacuolar iron transporter 1	#N/A	#N/A	#N/A	#N/A	IPR008217:Domain of unknown function DUF125, transmembrane	#N/A	#N/A	#N/A	#N/A	#N/A	Solyc04g008060.2.1
comp10458_c0_seq1	Solyc06g074960.2.1	ABC transporter G family member 3 (AHRD V1 *--- AB3G_ARATH)	PGSC0003DMP400012707	Transmembrane protein	AT3G45040.1	phosphatidate cytidylyltransferase family protein	#N/A	#N/A	#N/A	#N/A	#N/A	#N/A	K00902	E2.7.1.108; dolichol kinase	2.7.1.108	00510 N-Glycan biosynthesis	Solyc06g074960.2.1
comp10458_c0_seq2	Solyc06g074960.2.1	ABC transporter G family member 3 (AHRD V1 *--- AB3G_ARATH)	PGSC0003DMP400012707	Transmembrane protein	AT3G45040.1	phosphatidate cytidylyltransferase family protein	#N/A	#N/A	#N/A	#N/A	#N/A	#N/A	#N/A	#N/A	#N/A	#N/A	#N/A
comp10458_c0_seq3	Solyc06g074960.2.1	ABC transporter G family member 3 (AHRD V1 *--- AB3G_ARATH)	PGSC0003DMP400012707	Transmembrane protein	AT3G45040.1	phosphatidate cytidylyltransferase family protein	#N/A	#N/A	#N/A	#N/A	#N/A	#N/A	#N/A	#N/A	#N/A	#N/A	#N/A
comp10459_c0_seq1	Solyc01g095010.2.1	Diacylglycerol kinase catalytic region (AHRD V1 **** D0LGX1_HALO1)	PGSC0003DMP400000410	Bmru protein	AT2G46090.1	Diacylglycerol kinase family protein	#N/A	#N/A	#N/A	#N/A	IPR005218:Diacylglycerol/lipid kinase;IPR001206:Diacylglycerol kinase, catalytic domain	GO:0008152:metabolic process;GO:0007165:signal transduction;GO:0016301:kinase activity	K07029	K07029	#N/A	#N/A	Solyc01g095010.2.1
comp1046_c0_seq1	Solyc03g098000.2.1	At1g32160/F3C3_6 (AHRD V1 ***- Q9FVR1_ARATH)	PGSC0003DMP400056203	Conserved gene of unknown function	AT3G17800.2	Protein of unknown function (DUF760)	#N/A	#N/A	#N/A	#N/A	#N/A	#N/A	#N/A	#N/A	#N/A	#N/A	Solyc03g098000.2.1
comp10460_c0_seq1	Solyc10g006530.2.1	Oxygen evolving enhancer 3 family protein (AHRD V1 *-*- D7L9Q0_ARALY)	PGSC0003DMP400025362	Oxygen-evolving enhancer protein 3-1, chloroplast	AT3G01440.1	PsbQ-like 1	#N/A	#N/A	#N/A	#N/A	IPR023222:PsbQ-like domain;IPR008797:Photosystem II PsbQ, oxygen evolving complex	GO:0015979:photosynthesis;GO:0009579:thylakoid;GO:0005488:binding;GO:0016020:membrane	K08901	psbQ; photosystem II oxygen-evolving enhancer protein 3	#N/A	00195 Photosynthesis	Solyc10g006530.2.1
comp10461_c0_seq1	#N/A	#N/A	PGSC0003DMP400060573	Conserved gene of unknown function	#N/A	#N/A	#N/A	#N/A	#N/A	#N/A	#N/A	#N/A	#N/A	#N/A	#N/A	#N/A	#N/A
comp10462_c0_seq1	Solyc04g051780.2.1	Programmed cell death protein 2 (AHRD V1 *-*- C1BKK3_OSMMO)	PGSC0003DMP400054381	Conserved gene of unknown function	AT5G64830.1	programmed cell death 2 C-terminal domain-containing protein	#N/A	#N/A	#N/A	#N/A	IPR007320:Programmed cell death protein 2, C-terminal	GO:0005737:cytoplasm	K14801	TSR4; pre-rRNA-processing protein TSR4	#N/A	#N/A	Solyc04g051780.2.1
comp10463_c0_seq1	Solyc09g007440.2.1	ATP-dependent RNA helicase (AHRD V1 ***- A1EC69_RAT)	PGSC0003DMP400003163	Dead box ATP-dependent RNA helicase	AT3G09720.1	P-loop containing nucleoside triphosphate hydrolases superfamily protein	#N/A	#N/A	#N/A	#N/A	IPR014014:RNA helicase, DEAD-box type, Q motif;IPR011545:DNA/RNA helicase, DEAD/DEAH box type, N-terminal;IPR001650:Helicase, C-terminal;IPR014001:Helicase, superfamily 1/2, ATP-binding domain	GO:0003676:nucleic acid binding;GO:0016787:hydrolase activity;GO:0000166:nucleotide binding	K14779	DDX52, ROK1; ATP-dependent RNA helicase DDX52/ROK1	3.6.4.13	#N/A	Solyc09g007440.2.1
comp10464_c0_seq1	Solyc07g056110.2.1	Calcium/proton exchanger family protein (AHRD V1 **** C5P0K8_COCP7)	PGSC0003DMP400054145	Vacuolar cation/proton exchanger	AT1G55730.2	cation exchanger 5	#N/A	#N/A	#N/A	#N/A	IPR004798:Calcium/proton exchanger superfamily;IPR004713:Calcium/proton exchanger;IPR004837:Sodium/calcium exchanger membrane region	GO:0006810:transport;GO:0009987:cellular process;GO:0005215:transporter activity;GO:0016020:membrane	K07300	chaA; Ca2+:H+ antiporter	#N/A	#N/A	#N/A
comp10464_c0_seq2	Solyc07g056110.2.1	Calcium/proton exchanger family protein (AHRD V1 **** C5P0K8_COCP7)	PGSC0003DMP400054145	Vacuolar cation/proton exchanger	AT1G55730.2	cation exchanger 5	#N/A	#N/A	#N/A	#N/A	IPR004798:Calcium/proton exchanger superfamily;IPR004713:Calcium/proton exchanger;IPR004837:Sodium/calcium exchanger membrane region	GO:0006810:transport;GO:0009987:cellular process;GO:0005215:transporter activity;GO:0016020:membrane	K07300	chaA; Ca2+:H+ antiporter	#N/A	#N/A	Solyc07g056110.2.1
comp10464_c0_seq3	Solyc03g123790.2.1	Calcium/proton exchanger (AHRD V1 **** C4JVH2_UNCRE)	PGSC0003DMP400016189	H+/Ca2+ exchanger 2	AT1G55730.2	cation exchanger 5	#N/A	#N/A	#N/A	#N/A	IPR004798:Calcium/proton exchanger superfamily;IPR004837:Sodium/calcium exchanger membrane region	GO:0006810:transport;GO:0009987:cellular process;GO:0016020:membrane	#N/A	#N/A	#N/A	#N/A	Solyc03g123790.2.1
comp10464_c0_seq4	Solyc12g055750.1.1	Vacuolar cation/proton exchanger 2 (AHRD V1 ***- B6UEI1_MAIZE)	PGSC0003DMP400016189	H+/Ca2+ exchanger 2	AT3G13320.1	cation exchanger 2	#N/A	#N/A	#N/A	#N/A	IPR004837:Sodium/calcium exchanger membrane region	GO:0006810:transport;GO:0009987:cellular process;GO:0016020:membrane	#N/A	#N/A	#N/A	#N/A	#N/A
comp10464_c0_seq5	Solyc12g055750.1.1	Vacuolar cation/proton exchanger 2 (AHRD V1 ***- B6UEI1_MAIZE)	PGSC0003DMP400016189	H+/Ca2+ exchanger 2	AT1G55730.2	cation exchanger 5	#N/A	#N/A	#N/A	#N/A	IPR004837:Sodium/calcium exchanger membrane region	GO:0006810:transport;GO:0009987:cellular process;GO:0016020:membrane	#N/A	#N/A	#N/A	#N/A	#N/A
comp10465_c0_seq1	Solyc01g094420.2.1	Ulp1 protease family protein (AHRD V1 *-*- Q2A9J8_BRAOL)	PGSC0003DMP400000087	Ulp1 protease family, C-terminal catalytic domain containing protein	#N/A	#N/A	#N/A	#N/A	#N/A	#N/A	#N/A	#N/A	#N/A	#N/A	#N/A	#N/A	#N/A
comp10466_c0_seq1	Solyc11g011350.1.1	Tir-nbs-lrr, resistance protein	PGSC0003DMP400001685	Resistance gene	#N/A	#N/A	#N/A	#N/A	#N/A	#N/A	#N/A	#N/A	#N/A	#N/A	#N/A	#N/A	#N/A
comp10466_c0_seq2	Solyc11g011350.1.1	Tir-nbs-lrr, resistance protein	PGSC0003DMP400001685	Resistance gene	#N/A	#N/A	#N/A	#N/A	#N/A	#N/A	#N/A	#N/A	#N/A	#N/A	#N/A	#N/A	#N/A
comp10467_c0_seq1	Solyc04g081510.2.1	Os01g0873900 protein (Fragment) (AHRD V1 *-*- Q0JHA9_ORYSJ)	PGSC0003DMP400017393	Conserved gene of unknown function	AT1G30755.1	Protein of unknown function (DUF668)	#N/A	#N/A	#N/A	#N/A	IPR007700:Protein of unknown function DUF668;IPR021864:Protein of unknown function DUF3475	#N/A	#N/A	#N/A	#N/A	#N/A	Solyc04g081510.2.1
comp10468_c0_seq1	Solyc12g099830.1.1	Receptor-like protein kinase 2 (AHRD V1 ***- RCH2_ARATH)	PGSC0003DMP400008374	ATP binding / binding / protein kinase/ protein serine/threonine kinase/ protein tyrosine kinase	AT1G63500.1	Protein kinase protein with tetratricopeptide repeat domain	#N/A	#N/A	#N/A	#N/A	IPR000719:Protein kinase, catalytic domain;IPR001245:Serine-threonine/tyrosine-protein kinase catalytic domain;IPR011009:Protein kinase-like domain	GO:0006464:protein modification process;GO:0016301:kinase activity;GO:0000166:nucleotide binding	#N/A	#N/A	#N/A	#N/A	#N/A
comp10469_c0_seq1	Solyc03g033380.2.1	Ran-binding protein 9 (AHRD V1 **-* B6UAR9_MAIZE)	PGSC0003DMP400039104	SPla/RYanodine receptor	AT1G35470.2	SPla/RYanodine receptor (SPRY) domain-containing protein	#N/A	#N/A	#N/A	#N/A	#N/A	#N/A	#N/A	#N/A	#N/A	#N/A	Solyc03g033380.2.1
comp10469_c0_seq2	Solyc03g033380.2.1	Ran-binding protein 9 (AHRD V1 **-* B6UAR9_MAIZE)	#N/A	#N/A	AT1G35470.2	SPla/RYanodine receptor (SPRY) domain-containing protein	#N/A	#N/A	#N/A	#N/A	IPR001870:B30.2/SPRY domain;IPR018355:SPla/RYanodine receptor subgroup;IPR003877:SPla/RYanodine receptor SPRY;IPR008985:Concanavalin A-like lectin/glucanase	GO:0005515:protein binding	#N/A	#N/A	#N/A	#N/A	#N/A
comp1047_c0_seq1	Solyc06g005710.2.1	cDNA clone 002-143-C11 full insert sequence (AHRD V1 *--- B7F1B2_ORYSJ)	PGSC0003DMP400003838	PTAC16	AT3G46780.1	plastid transcriptionally active 16	#N/A	#N/A	#N/A	#N/A	IPR016040:NAD(P)-binding domain	GO:0000166:nucleotide binding	#N/A	#N/A	#N/A	#N/A	Solyc06g005710.2.1
comp10470_c0_seq1	Solyc00g009080.2.1	Unknown Protein (AHRD V1)	PGSC0003DMP400043471	Conserved gene of unknown function	AT1G71730.1	unknown protein; Has 52 Blast hits to 52 proteins in 24 species: Archae - 0; Bacteria - 0; Metazoa - 4; Fungi - 0; Plants - 41; Viruses - 0; Other Eukaryotes - 7 (source: NCBI BLink).	#N/A	#N/A	#N/A	#N/A	#N/A	#N/A	#N/A	#N/A	#N/A	#N/A	#N/A
comp10470_c0_seq2	Solyc00g009080.2.1	Unknown Protein (AHRD V1)	PGSC0003DMP400043471	Conserved gene of unknown function	AT1G71730.1	unknown protein; Has 52 Blast hits to 52 proteins in 24 species: Archae - 0; Bacteria - 0; Metazoa - 4; Fungi - 0; Plants - 41; Viruses - 0; Other Eukaryotes - 7 (source: NCBI BLink).	#N/A	#N/A	#N/A	#N/A	#N/A	#N/A	#N/A	#N/A	#N/A	#N/A	Solyc00g009080.2.1
comp10471_c0_seq1	Solyc09g091690.1.1	F-box family protein (AHRD V1 ***- B9HCS6_POPTR)	PGSC0003DMP400051618	F-Box protein	AT3G06240.1	F-box family protein	#N/A	#N/A	#N/A	#N/A	#N/A	#N/A	#N/A	#N/A	#N/A	#N/A	Solyc09g091690.1.1
comp10472_c0_seq1	Solyc09g090840.2.1	Aspartyl/glutamyl-tRNA(Asn/Gln) amidotransferase subunit B (AHRD V1 ***- D4ZRW8_SPIPL)	PGSC0003DMP400002817	Aspartyl/glutamyl-tRNA(Asn/Gln) amidotransferase subunit B	AT1G48520.1	GLU-ADT subunit B	#N/A	#N/A	#N/A	#N/A	#N/A	#N/A	K02434	gatB; aspartyl-tRNA(Asn)/glutamyl-tRNA (Gln) amidotransferase subunit B	6.3.5.6 6.3.5.7	00970 Aminoacyl-tRNA biosynthesis	Solyc09g090840.2.1
comp10473_c0_seq1	Solyc02g085500.2.1	Ovate protein (AHRD V1 ***- Q8GSM4_SOLLC)	PGSC0003DMP400022490	Ovate protein	AT2G18500.1	ovate family protein 7	#N/A	#N/A	#N/A	#N/A	IPR006458:Ovate protein family, C-terminal	#N/A	#N/A	#N/A	#N/A	#N/A	Solyc02g085500.2.1
comp10473_c0_seq2	Solyc02g090770.1.1	Ethylene responsive transcription factor 2b (AHRD V1 *-*- C0J9I6_9ROSA)	PGSC0003DMP400008014	AP2 domain class transcription factor	AT4G34410.1	redox responsive transcription factor 1	#N/A	#N/A	#N/A	#N/A	IPR016177:DNA-binding, integrase-type;IPR001471:AP2/ERF domain	GO:0003677:DNA binding;GO:0003700:transcription factor activity	#N/A	#N/A	#N/A	#N/A	Solyc02g090770.1.1
comp10473_c1_seq1	Solyc02g092990.1.1	SCF E3 ubiquitin ligase complex F-box protein grrA (AHRD V1 *-** C9SVX6_VERA1)	PGSC0003DMP400043317	Avr9/Cf-9 rapidly elicited protein 189	AT5G67250.1	SKP1/ASK1-interacting protein 2	#N/A	#N/A	#N/A	#N/A	IPR006553:Leucine-rich repeat, cysteine-containing subtype	#N/A	#N/A	#N/A	#N/A	#N/A	#N/A
comp10473_c1_seq2	Solyc03g044220.1.1	SCF E3 ubiquitin ligase complex F-box protein grrA (AHRD V1 *-** C1GTI6_PARBA)	PGSC0003DMP400036329	Avr9/Cf-9 rapidly elicited protein 189	AT5G67250.1	SKP1/ASK1-interacting protein 2	#N/A	#N/A	#N/A	#N/A	IPR006553:Leucine-rich repeat, cysteine-containing subtype	#N/A	#N/A	#N/A	#N/A	#N/A	Solyc03g044220.1.1
comp10473_c1_seq3	Solyc02g092990.1.1	SCF E3 ubiquitin ligase complex F-box protein grrA (AHRD V1 *-** C9SVX6_VERA1)	PGSC0003DMP400043317	Avr9/Cf-9 rapidly elicited protein 189	AT5G67250.1	SKP1/ASK1-interacting protein 2	#N/A	#N/A	#N/A	#N/A	IPR006553:Leucine-rich repeat, cysteine-containing subtype	#N/A	#N/A	#N/A	#N/A	#N/A	#N/A
comp10473_c1_seq4	Solyc02g092990.1.1	SCF E3 ubiquitin ligase complex F-box protein grrA (AHRD V1 *-** C9SVX6_VERA1)	PGSC0003DMP400043317	Avr9/Cf-9 rapidly elicited protein 189	AT5G67250.1	SKP1/ASK1-interacting protein 2	#N/A	#N/A	#N/A	#N/A	IPR006553:Leucine-rich repeat, cysteine-containing subtype	#N/A	#N/A	#N/A	#N/A	#N/A	Solyc02g092990.1.1
comp10473_c1_seq5	Solyc03g044220.1.1	SCF E3 ubiquitin ligase complex F-box protein grrA (AHRD V1 *-** C1GTI6_PARBA)	PGSC0003DMP400036329	Avr9/Cf-9 rapidly elicited protein 189	AT5G67250.1	SKP1/ASK1-interacting protein 2	#N/A	#N/A	#N/A	#N/A	IPR006553:Leucine-rich repeat, cysteine-containing subtype	#N/A	#N/A	#N/A	#N/A	#N/A	#N/A
comp10473_c1_seq6	Solyc03g044220.1.1	SCF E3 ubiquitin ligase complex F-box protein grrA (AHRD V1 *-** C1GTI6_PARBA)	PGSC0003DMP400036329	Avr9/Cf-9 rapidly elicited protein 189	AT5G67250.1	SKP1/ASK1-interacting protein 2	#N/A	#N/A	#N/A	#N/A	IPR006553:Leucine-rich repeat, cysteine-containing subtype	#N/A	#N/A	#N/A	#N/A	#N/A	#N/A
comp10474_c0_seq1	Solyc02g083490.2.1	Peroxidase (AHRD V1 **** A9PGX3_POPTR)	PGSC0003DMP400006535	Peroxidase	AT5G42180.1	Peroxidase superfamily protein	#N/A	#N/A	#N/A	#N/A	#N/A	#N/A	K00430	E1.11.1.7; peroxidase	1.11.1.7	00680 Methane metabolism;00360 Phenylalanine metabolism;00940 Phenylpropanoid biosynthesis	Solyc02g083490.2.1
comp10475_c0_seq1	Solyc03g095820.2.1	Cell number regulator 13 (AHRD V1 **-- B6SJQ0_MAIZE)	PGSC0003DMP400035796	Conserved gene of unknown function	AT4G35920.2	PLAC8 family protein	#N/A	#N/A	#N/A	#N/A	#N/A	#N/A	#N/A	#N/A	#N/A	#N/A	Solyc03g095820.2.1
comp10476_c0_seq1	Solyc12g096420.1.1	RING-finger protein like (AHRD V1 *-*- B6SVN2_MAIZE)	PGSC0003DMP400051437	Ring finger protein	AT5G24870.2	RING/U-box superfamily protein	#N/A	#N/A	#N/A	#N/A	#N/A	#N/A	#N/A	#N/A	#N/A	#N/A	#N/A
comp10478_c0_seq1	Solyc03g115100.2.1	Unknown Protein (AHRD V1)	PGSC0003DMP400042646	Conserved gene of unknown function	AT5G61040.1	unknown protein; BEST Arabidopsis thaliana protein match is: unknown protein (TAIR:AT5G08010.1); Has 1807 Blast hits to 1807 proteins in 277 species: Archae - 0; Bacteria - 0; Metazoa - 736; Fungi - 347; Plants - 385; Viruses - 0; Other Eukaryotes - 339 (source: NCBI BLink).	#N/A	#N/A	#N/A	#N/A	#N/A	#N/A	#N/A	#N/A	#N/A	#N/A	Solyc03g115100.2.1
comp10479_c0_seq1	Solyc03g117010.2.1	Sister chromatid cohesion protein PDS5 homolog B (AHRD V1 *--- PDS5B_RAT)	PGSC0003DMP400034441	Nucleic acid binding protein	AT5G10950.1	Tudor/PWWP/MBT superfamily protein	#N/A	#N/A	#N/A	#N/A	#N/A	#N/A	#N/A	#N/A	#N/A	#N/A	Solyc03g117010.2.1
comp10479_c0_seq2	Solyc03g117010.2.1	Sister chromatid cohesion protein PDS5 homolog B (AHRD V1 *--- PDS5B_RAT)	PGSC0003DMP400034434	Nucleic acid binding protein	#N/A	#N/A	#N/A	#N/A	#N/A	#N/A	#N/A	#N/A	#N/A	#N/A	#N/A	#N/A	#N/A
comp10479_c0_seq3	Solyc03g117010.2.1	Sister chromatid cohesion protein PDS5 homolog B (AHRD V1 *--- PDS5B_RAT)	PGSC0003DMP400034443	Conserved gene of unknown function	#N/A	#N/A	#N/A	#N/A	#N/A	#N/A	IPR010356:Haemolysin E	#N/A	#N/A	#N/A	#N/A	#N/A	#N/A
comp10479_c0_seq4	Solyc03g117010.2.1	Sister chromatid cohesion protein PDS5 homolog B (AHRD V1 *--- PDS5B_RAT)	PGSC0003DMP400034443	Conserved gene of unknown function	#N/A	#N/A	#N/A	#N/A	#N/A	#N/A	IPR010356:Haemolysin E	#N/A	#N/A	#N/A	#N/A	#N/A	#N/A
comp10479_c0_seq5	Solyc03g117010.2.1	Sister chromatid cohesion protein PDS5 homolog B (AHRD V1 *--- PDS5B_RAT)	PGSC0003DMP400034434	Nucleic acid binding protein	#N/A	#N/A	#N/A	#N/A	#N/A	#N/A	#N/A	#N/A	#N/A	#N/A	#N/A	#N/A	#N/A
comp10479_c0_seq6	Solyc03g117010.2.1	Sister chromatid cohesion protein PDS5 homolog B (AHRD V1 *--- PDS5B_RAT)	PGSC0003DMP400034434	Nucleic acid binding protein	#N/A	#N/A	#N/A	#N/A	#N/A	#N/A	#N/A	#N/A	#N/A	#N/A	#N/A	#N/A	#N/A
comp10479_c0_seq7	Solyc03g116970.1.1	Sister chromatid cohesion protein pds5 (AHRD V1 *--- PDS5_SCHPO)	PGSC0003DMP400034441	Nucleic acid binding protein	AT4G35110.4	Arabidopsis phospholipase-like protein (PEARLI 4) family	#N/A	#N/A	#N/A	#N/A	#N/A	#N/A	#N/A	#N/A	#N/A	#N/A	Solyc03g116970.1.1
comp10479_c0_seq8	Solyc03g117010.2.1	Sister chromatid cohesion protein PDS5 homolog B (AHRD V1 *--- PDS5B_RAT)	PGSC0003DMP400034434	Nucleic acid binding protein	#N/A	#N/A	#N/A	#N/A	#N/A	#N/A	#N/A	#N/A	#N/A	#N/A	#N/A	#N/A	#N/A
comp1048_c0_seq1	Solyc12g006540.1.1	Signal peptidase complex catalytic subunit SEC11A (AHRD V1 ***- C1BS39_9MAXI)	PGSC0003DMP400033010	Microsomal signal peptidase 18 kDa subunit	AT1G52600.1	Peptidase S24/S26A/S26B/S26C family protein	#N/A	#N/A	#N/A	#N/A	#N/A	#N/A	K13280	SEC11, sipW; signal peptidase, endoplasmic reticulum-type	3.4.-.-	03060 Protein export	#N/A
comp1048_c0_seq2	Solyc12g006540.1.1	Signal peptidase complex catalytic subunit SEC11A (AHRD V1 ***- C1BS39_9MAXI)	PGSC0003DMP400033010	Microsomal signal peptidase 18 kDa subunit	AT1G52600.1	Peptidase S24/S26A/S26B/S26C family protein	#N/A	#N/A	#N/A	#N/A	IPR011056:Peptidase S24/S26A/S26B/S26C, beta-ribbon domain;IPR001733:Peptidase S26B, eukaryotic signal peptidase;IPR019759:Peptidase S24/S26A/S26B;IPR015927:Peptidase S24/S26A/S26B/S26C	GO:0009987:cellular process;GO:0016787:hydrolase activity;GO:0019538:protein metabolic process;GO:0016020:membrane	K13280	SEC11, sipW; signal peptidase, endoplasmic reticulum-type	3.4.-.-	03060 Protein export	Solyc12g006540.1.1
comp10480_c0_seq1	Solyc09g098450.2.1	Sn1-specific diacylglycerol lipase alpha (AHRD V1 *-*- B0X8K9_CULQU)	PGSC0003DMP400034962	Triacylglycerol lipase	AT1G05790.1	lipase class 3 family protein	#N/A	#N/A	#N/A	#N/A	IPR002921:Lipase, class 3	GO:0006629:lipid metabolic process;GO:0016787:hydrolase activity	#N/A	#N/A	#N/A	#N/A	Solyc09g098450.2.1
comp10481_c0_seq1	Solyc04g011770.2.1	Unknown Protein (AHRD V1)	PGSC0003DMP400019040	Gene of unknown function	#N/A	#N/A	#N/A	#N/A	#N/A	#N/A	#N/A	#N/A	#N/A	#N/A	#N/A	#N/A	Solyc04g011770.2.1
comp10483_c0_seq1	Solyc08g077520.2.1	Centromere protein O (AHRD V1 *--- CENPO_CHICK)	PGSC0003DMP400003293	Conserved gene of unknown function	AT5G10710.1	INVOLVED IN: chromosome segregation, cell division; LOCATED IN: chromosome, centromeric region, nucleus; EXPRESSED IN: 23 plant structures; EXPRESSED DURING: 13 growth stages; CONTAINS InterPro DOMAIN/s: Centromere protein Cenp-O (InterPro:IPR018464); Has 30201 Blast hits to 17322 proteins in 780 species: Archae - 12; Bacteria - 1396; Metazoa - 17338; Fungi - 3422; Plants - 5037; Viruses - 0; Oth…	#N/A	#N/A	#N/A	#N/A	IPR018464:Centromere protein Cenp-O	GO:0005634:nucleus;GO:0009987:cellular process	K11507	CENPO; centromere protein O	#N/A	#N/A	#N/A
comp10483_c0_seq2	Solyc08g077520.2.1	Centromere protein O (AHRD V1 *--- CENPO_CHICK)	PGSC0003DMP400003293	Conserved gene of unknown function	AT5G10710.1	INVOLVED IN: chromosome segregation, cell division; LOCATED IN: chromosome, centromeric region, nucleus; EXPRESSED IN: 23 plant structures; EXPRESSED DURING: 13 growth stages; CONTAINS InterPro DOMAIN/s: Centromere protein Cenp-O (InterPro:IPR018464); Has 30201 Blast hits to 17322 proteins in 780 species: Archae - 12; Bacteria - 1396; Metazoa - 17338; Fungi - 3422; Plants - 5037; Viruses - 0; Oth…	#N/A	#N/A	#N/A	#N/A	IPR018464:Centromere protein Cenp-O	GO:0005634:nucleus;GO:0009987:cellular process	K11507	CENPO; centromere protein O	#N/A	#N/A	Solyc08g077520.2.1
comp10484_c0_seq1	Solyc04g054510.2.1	DNA-directed RNA polymerase I subunit RPA12 (AHRD V1 **** B5X948_SALSA)	PGSC0003DMP400038110	Transcription factor S-II domain-containing protein	AT3G25940.1	TFIIB zinc-binding protein	#N/A	#N/A	#N/A	#N/A	#N/A	#N/A	K03000	RPA12, ZNRD1; DNA-directed RNA polymerase I subunit RPA12	#N/A	00230 Purine metabolism;00240 Pyrimidine metabolism;03020 RNA polymerase	Solyc04g054510.2.1
comp10485_c0_seq1	Solyc09g074420.2.1	Serine protease (AHRD V1 **** D8UJN6_VOLCA)	PGSC0003DMP400033658	Serine endopeptidase degp2	AT2G47940.2	DEGP protease 2	#N/A	#N/A	#N/A	#N/A	IPR015724:Serine endopeptidase DegP2	#N/A	#N/A	#N/A	#N/A	#N/A	#N/A
comp10486_c0_seq1	Solyc02g068370.2.1	Receptor-like kinase (AHRD V1 *-*- A7VM65_9VIRI)	PGSC0003DMP400016645	Kinase	AT1G52310.1	protein kinase family protein / C-type lectin domain-containing protein	#N/A	#N/A	#N/A	#N/A	IPR008266:Tyrosine-protein kinase, active site;IPR002290:Serine/threonine- / dual-specificity protein kinase, catalytic domain;IPR001245:Serine-threonine/tyrosine-protein kinase catalytic domain;IPR016186:C-type lectin-like;IPR011009:Protein kinase-like domain;IPR020635:Tyrosine-protein kinase, catalytic domain;IPR000719:Protein kinase, catalytic domain;IPR016187:C-type lectin fold;IPR001304:C-ty…	GO:0006464:protein modification process;GO:0016301:kinase activity;GO:0000166:nucleotide binding	#N/A	#N/A	#N/A	#N/A	Solyc02g068370.2.1
comp10487_c0_seq1	Solyc11g012450.1.1	Predicted transporter (AHRD V1 ***- Q2TZC8_ASPOR)	PGSC0003DMP400023639	Na+/myo-inositol symporter	AT4G16480.1	inositol transporter 4	#N/A	#N/A	#N/A	#N/A	IPR020846:Major facilitator superfamily domain;IPR005828:General substrate transporter;IPR003663:Sugar/inositol transporter;IPR016196:Major facilitator superfamily domain, general substrate transporter;IPR005829:Sugar transporter, conserved site	GO:0006810:transport;GO:0009987:cellular process;GO:0005215:transporter activity;GO:0016020:membrane	K08150	SLC2A13, ITR; MFS transporter, SP family, solute carrier family 2 (myo-inositol transporter), member 13	#N/A	#N/A	Solyc11g012450.1.1
comp10489_c0_seq1	Solyc04g051700.2.1	Ras-related protein RAB-4 (AHRD V1 *-*- Q26693_TRYBR)	PGSC0003DMP400054358	GTP-binding protein yptv3	AT5G64813.1	Ras-related small GTP-binding family protein	#N/A	#N/A	#N/A	#N/A	IPR003579:Small GTPase superfamily, Rab type;IPR001806:Small GTPase superfamily;IPR020849:Small GTPase superfamily, Ras type;IPR002078:RNA polymerase sigma factor 54, interaction	GO:0006810:transport;GO:0005622:intracellular;GO:0007165:signal transduction;GO:0016787:hydrolase activity;GO:0016020:membrane;GO:0009056:catabolic process;GO:0005515:protein binding;GO:0000166:nucleotide binding;GO:0006139:nucleobase, nucleoside, nucleotide and nucleic acid metabolic process	K07976	RAB; Rab family, other	#N/A	#N/A	Solyc04g051700.2.1
comp1049_c0_seq1	Solyc01g111600.2.1	Metal ion binding protein (AHRD V1 **-* D7MN12_ARALY)	PGSC0003DMP400010945	Gene of unknown function	AT4G38580.1	farnesylated protein 6	#N/A	#N/A	#N/A	#N/A	IPR006121:Heavy metal-associated domain, HMA	GO:0006810:transport;GO:0005488:binding	#N/A	#N/A	#N/A	#N/A	Solyc01g111600.2.1
comp10491_c0_seq1	Solyc05g012210.2.1	Ninja-family protein 1 (AHRD V1 *-*- NNJA1_WHEAT)	PGSC0003DMP400049222	Ninja-family protein AFP2	AT1G69260.1	ABI five binding protein	#N/A	#N/A	#N/A	#N/A	#N/A	#N/A	#N/A	#N/A	#N/A	#N/A	Solyc05g012210.2.1
comp10491_c0_seq2	Solyc05g012210.2.1	Ninja-family protein 1 (AHRD V1 *-*- NNJA1_WHEAT)	PGSC0003DMP400049222	Ninja-family protein AFP2	AT1G13740.1	ABI five binding protein 2	#N/A	#N/A	#N/A	#N/A	#N/A	#N/A	#N/A	#N/A	#N/A	#N/A	#N/A
comp10491_c0_seq3	Solyc05g012210.2.1	Ninja-family protein 1 (AHRD V1 *-*- NNJA1_WHEAT)	PGSC0003DMP400049222	Ninja-family protein AFP2	AT1G13740.1	ABI five binding protein 2	#N/A	#N/A	#N/A	#N/A	#N/A	#N/A	#N/A	#N/A	#N/A	#N/A	#N/A
comp10492_c0_seq1	Solyc08g014000.2.1	Lipoxygenase (AHRD V1 **** Q43190_SOLTU)	PGSC0003DMP400036451	Lipoxygenase	AT1G55020.1	lipoxygenase 1	#N/A	#N/A	#N/A	#N/A	IPR013819:Lipoxygenase, C-terminal;IPR001246:Lipoxygenase, plant;IPR000907:Lipoxygenase	GO:0008152:metabolic process;GO:0003824:catalytic activity;GO:0005488:binding	#N/A	#N/A	#N/A	#N/A	Solyc08g014000.2.1
comp10493_c0_seq1	Solyc02g084390.2.1	Kinesin like protein (AHRD V1 *-*- Q0WLK7_ARATH)	PGSC0003DMP400006337	Kinesin motor family protein	AT3G51150.2	ATP binding microtubule motor family protein	#N/A	#N/A	#N/A	#N/A	IPR021881:Protein of unknown function DUF3490	#N/A	#N/A	#N/A	#N/A	#N/A	#N/A
comp10493_c0_seq2	Solyc02g084390.2.1	Kinesin like protein (AHRD V1 *-*- Q0WLK7_ARATH)	PGSC0003DMP400006337	Kinesin motor family protein	AT3G51150.2	ATP binding microtubule motor family protein	#N/A	#N/A	#N/A	#N/A	IPR001752:Kinesin, motor domain;IPR021881:Protein of unknown function DUF3490;IPR019821:Kinesin, motor region, conserved site	GO:0009987:cellular process;GO:0003774:motor activity;GO:0000166:nucleotide binding	#N/A	#N/A	#N/A	#N/A	Solyc02g084390.2.1
comp10494_c0_seq1	Solyc07g006620.2.1	Receptor-like kinase (AHRD V1 *-*- A7VM42_MARPO)	PGSC0003DMP400047759	ATP binding protein	AT5G57670.2	Protein kinase superfamily protein	#N/A	#N/A	#N/A	#N/A	IPR020635:Tyrosine-protein kinase, catalytic domain;IPR008271:Serine/threonine-protein kinase, active site;IPR002290:Serine/threonine- / dual-specificity protein kinase, catalytic domain;IPR000719:Protein kinase, catalytic domain;IPR011009:Protein kinase-like domain;IPR017441:Protein kinase, ATP binding site	GO:0006464:protein modification process;GO:0016301:kinase activity;GO:0000166:nucleotide binding	#N/A	#N/A	#N/A	#N/A	Solyc07g006620.2.1
comp10496_c0_seq1	Solyc09g090160.2.1	Ankyrin repeat domain-containing protein 2 (AHRD V1 *--- B6U990_MAIZE)	PGSC0003DMP400030096	Zinc finger family protein	AT4G16144.1	associated molecule with the SH3 domain of STAM 3	#N/A	#N/A	#N/A	#N/A	#N/A	#N/A	#N/A	#N/A	#N/A	#N/A	#N/A
comp10498_c0_seq1	Solyc04g079100.2.1	Lipin family protein (AHRD V1 *--- D7MQT4_ARALY)	PGSC0003DMP400014102	Lipin family protein	AT5G42870.1	phosphatidic acid phosphohydrolase 2	#N/A	#N/A	#N/A	#N/A	IPR023214:HAD-like domain;IPR013209:LNS2, Lipin/Ned1/Smp2	#N/A	#N/A	#N/A	#N/A	#N/A	Solyc04g079100.2.1
comp10498_c0_seq10	Solyc04g079100.2.1	Lipin family protein (AHRD V1 *--- D7MQT4_ARALY)	PGSC0003DMP400014102	Lipin family protein	#N/A	#N/A	#N/A	#N/A	#N/A	#N/A	#N/A	#N/A	#N/A	#N/A	#N/A	#N/A	#N/A
comp10498_c0_seq2	Solyc04g079090.2.1	Lipin family protein (AHRD V1 **-- D7MQT4_ARALY)	PGSC0003DMP400014106	Lipin family protein	AT5G42870.1	phosphatidic acid phosphohydrolase 2	#N/A	#N/A	#N/A	#N/A	#N/A	#N/A	#N/A	#N/A	#N/A	#N/A	#N/A
comp10498_c0_seq3	Solyc04g079090.2.1	Lipin family protein (AHRD V1 **-- D7MQT4_ARALY)	PGSC0003DMP400014106	Lipin family protein	AT5G42870.2	phosphatidic acid phosphohydrolase 2	#N/A	#N/A	#N/A	#N/A	#N/A	#N/A	#N/A	#N/A	#N/A	#N/A	Solyc04g079090.2.1
comp10498_c0_seq4	Solyc04g079090.2.1	Lipin family protein (AHRD V1 **-- D7MQT4_ARALY)	PGSC0003DMP400014106	Lipin family protein	AT5G42870.2	phosphatidic acid phosphohydrolase 2	#N/A	#N/A	#N/A	#N/A	IPR007651:Lipin, N-terminal	#N/A	#N/A	#N/A	#N/A	#N/A	#N/A
comp10498_c0_seq5	Solyc04g079090.2.1	Lipin family protein (AHRD V1 **-- D7MQT4_ARALY)	PGSC0003DMP400014106	Lipin family protein	AT5G42870.2	phosphatidic acid phosphohydrolase 2	#N/A	#N/A	#N/A	#N/A	#N/A	#N/A	#N/A	#N/A	#N/A	#N/A	#N/A
comp10498_c0_seq6	Solyc04g079100.2.1	Lipin family protein (AHRD V1 *--- D7MQT4_ARALY)	PGSC0003DMP400014102	Lipin family protein	#N/A	#N/A	#N/A	#N/A	#N/A	#N/A	#N/A	#N/A	#N/A	#N/A	#N/A	#N/A	#N/A
comp10498_c0_seq7	Solyc04g079090.2.1	Lipin family protein (AHRD V1 **-- D7MQT4_ARALY)	PGSC0003DMP400014106	Lipin family protein	AT5G42870.2	phosphatidic acid phosphohydrolase 2	#N/A	#N/A	#N/A	#N/A	IPR007651:Lipin, N-terminal	#N/A	#N/A	#N/A	#N/A	#N/A	#N/A
comp10498_c0_seq8	Solyc04g079100.2.1	Lipin family protein (AHRD V1 *--- D7MQT4_ARALY)	PGSC0003DMP400014102	Lipin family protein	AT5G42870.2	phosphatidic acid phosphohydrolase 2	#N/A	#N/A	#N/A	#N/A	IPR007651:Lipin, N-terminal	#N/A	#N/A	#N/A	#N/A	#N/A	#N/A
comp10498_c0_seq9	Solyc04g079100.2.1	Lipin family protein (AHRD V1 *--- D7MQT4_ARALY)	PGSC0003DMP400014102	Lipin family protein	#N/A	#N/A	#N/A	#N/A	#N/A	#N/A	#N/A	#N/A	#N/A	#N/A	#N/A	#N/A	#N/A
comp10499_c0_seq1	Solyc12g056980.1.1	Ethylene responsive transcription factor 2b (AHRD V1 *-*- C0J9I6_9ROSA)	PGSC0003DMP400014999	Dehydration-responsive element binding protein 3	AT1G78080.1	related to AP2 4	#N/A	#N/A	#N/A	#N/A	#N/A	#N/A	#N/A	#N/A	#N/A	#N/A	Solyc12g056980.1.1
comp105_c0_seq1	Solyc12g011450.1.1	Chlorophyll a-b binding protein 13, chloroplastic (AHRD V1 ***- CB23_SOLLC)	PGSC0003DMP400015035	Chlorophyll a-b binding protein 13, chloroplastic	AT5G54270.1	light-harvesting chlorophyll B-binding protein 3	#N/A	#N/A	#N/A	#N/A	IPR023329:Chlorophyll a/b binding protein domain;IPR022796:Chlorophyll A-B binding protein;IPR001344:Chlorophyll A-B binding protein, plant	GO:0016020:membrane	K08914	LHCB3; light-harvesting complex II chlorophyll a/b binding protein 3	#N/A	00196 Photosynthesis - antenna proteins	Solyc12g011450.1.1
comp10500_c0_seq1	Solyc08g078370.2.1	Kinase pfkB family protein (AHRD V1 **-- Q7XDM4_ORYSJ)	PGSC0003DMP400017200	Kinase	AT4G28706.1	pfkB-like carbohydrate kinase family protein	#N/A	#N/A	#N/A	#N/A	IPR002173:Carbohydrate/puine kinase, PfkB, conserved site;IPR002139:Ribokinase;IPR011611:Carbohydrate/purine kinase	GO:0009987:cellular process;GO:0005975:carbohydrate metabolic process;GO:0016301:kinase activity	#N/A	#N/A	#N/A	#N/A	Solyc08g078370.2.1
comp10502_c0_seq1	Solyc01g079520.2.1	DNA mismatch repair protein muts (AHRD V1 ***- Q16P35_AEDAE)	PGSC0003DMP400007270	Mismatch repair protein	AT4G02070.1	MUTS homolog 6	#N/A	#N/A	#N/A	#N/A	IPR017261:DNA mismatch repair protein Msh6;IPR016151:DNA mismatch repair protein MutS, N-terminal;IPR015536:DNA mismatch repair protein MutS-homologue MSH6;IPR007861:DNA mismatch repair protein MutS, clamp;IPR000432:DNA mismatch repair protein MutS, C-terminal;IPR007860:DNA mismatch repair protein MutS, connector;IPR007696:DNA mismatch repair protein MutS, core;IPR007695:DNA mismatch repair prote…	GO:0003677:DNA binding;GO:0006259:DNA metabolic process;GO:0006950:response to stress;GO:0000166:nucleotide binding	K08737	MSH6; DNA mismatch repair protein MSH6	#N/A	03430 Mismatch repair;05200 Pathways in cancer;05210 Colorectal cancer	Solyc01g079520.2.1
comp10503_c0_seq1	Solyc03g118620.2.1	Leucine-rich repeat family protein (AHRD V1 *--- D7KD26_ARALY)	PGSC0003DMP400010009	Leucine-rich repeat family protein	AT1G48540.1	Outer arm dynein light chain 1 protein	#N/A	#N/A	#N/A	#N/A	IPR001611:Leucine-rich repeat	GO:0005515:protein binding	#N/A	#N/A	#N/A	#N/A	Solyc03g118620.2.1
comp10504_c0_seq1	Solyc11g008960.1.1	Receptor like kinase, RLK	PGSC0003DMP400028239	LRR receptor-like serine/threonine-protein kinase	AT5G10290.1	leucine-rich repeat transmembrane protein kinase family protein	#N/A	#N/A	#N/A	#N/A	#N/A	#N/A	#N/A	#N/A	#N/A	#N/A	#N/A
comp10504_c0_seq2	Solyc11g008960.1.1	Receptor like kinase, RLK	PGSC0003DMP400028239	LRR receptor-like serine/threonine-protein kinase	AT5G10290.1	leucine-rich repeat transmembrane protein kinase family protein	#N/A	#N/A	#N/A	#N/A	IPR001611:Leucine-rich repeat;IPR013210:Leucine-rich repeat-containing N-terminal, type 2	GO:0005515:protein binding	#N/A	#N/A	#N/A	#N/A	#N/A
comp10505_c0_seq1	Solyc01g010370.2.1	Dehydration-responsive protein-like (AHRD V1 **-- Q653G1_ORYSJ)	PGSC0003DMP400002208	ATP binding protein	AT2G03480.2	QUASIMODO2 LIKE 2	#N/A	#N/A	#N/A	#N/A	#N/A	#N/A	#N/A	#N/A	#N/A	#N/A	#N/A
comp10506_c0_seq1	Solyc04g011420.2.1	UPF0497 membrane protein 2 (AHRD V1 ***- U4972_POPTR)	PGSC0003DMP400048230	UPF0497 membrane protein 3	AT3G55390.1	Uncharacterised protein family (UPF0497)	#N/A	#N/A	#N/A	#N/A	IPR006702:Uncharacterised protein family UPF0497, trans-membrane plant	#N/A	#N/A	#N/A	#N/A	#N/A	Solyc04g011420.2.1
comp10507_c0_seq1	Solyc04g077510.2.1	Growth regulating factor 1 (Fragment) (AHRD V1 *--- A6MZS4_ORYSI)	PGSC0003DMP400008794	UPA17	AT2G22840.1	growth-regulating factor 1	#N/A	#N/A	#N/A	#N/A	IPR014978:Glutamine-Leucine-Glutamine, QLQ;IPR014977:WRC	GO:0005634:nucleus;GO:0005515:protein binding;GO:0000166:nucleotide binding	#N/A	#N/A	#N/A	#N/A	Solyc04g077510.2.1
comp10508_c0_seq1	Solyc07g042900.2.1	Major facilitator family transporter (AHRD V1 **-* C9KLG5_9FIRM)	PGSC0003DMP400024001	Sugar transporter	AT3G13050.1	Major facilitator superfamily protein	#N/A	#N/A	#N/A	#N/A	IPR011701:Major facilitator superfamily;IPR020846:Major facilitator superfamily domain;IPR016196:Major facilitator superfamily domain, general substrate transporter	GO:0006810:transport;GO:0009987:cellular process;GO:0016020:membrane	#N/A	#N/A	#N/A	#N/A	#N/A
comp10508_c0_seq2	Solyc07g042900.2.1	Major facilitator family transporter (AHRD V1 **-* C9KLG5_9FIRM)	PGSC0003DMP400024001	Sugar transporter	AT3G13050.1	Major facilitator superfamily protein	#N/A	#N/A	#N/A	#N/A	#N/A	#N/A	#N/A	#N/A	#N/A	#N/A	Solyc07g042900.2.1
comp10508_c0_seq3	Solyc07g042900.2.1	Major facilitator family transporter (AHRD V1 **-* C9KLG5_9FIRM)	PGSC0003DMP400024001	Sugar transporter	AT3G13050.1	Major facilitator superfamily protein	#N/A	#N/A	#N/A	#N/A	IPR011701:Major facilitator superfamily;IPR020846:Major facilitator superfamily domain;IPR016196:Major facilitator superfamily domain, general substrate transporter	GO:0006810:transport;GO:0009987:cellular process;GO:0016020:membrane	#N/A	#N/A	#N/A	#N/A	#N/A
comp10508_c0_seq4	Solyc07g042900.2.1	Major facilitator family transporter (AHRD V1 **-* C9KLG5_9FIRM)	PGSC0003DMP400024001	Sugar transporter	AT3G13050.1	Major facilitator superfamily protein	#N/A	#N/A	#N/A	#N/A	#N/A	#N/A	K08178	JEN; MFS transporter, SHS family, lactate transporter	#N/A	#N/A	#N/A
comp10509_c0_seq1	Solyc08g082070.2.1	TOX high mobility group box family member 4 (AHRD V1 *--- TOX4_PONAB)	PGSC0003DMP400021765	98b	AT4G23800.1	HMG (high mobility group) box protein	#N/A	#N/A	#N/A	#N/A	IPR009071:High mobility group, superfamily	GO:0005515:protein binding	#N/A	#N/A	#N/A	#N/A	Solyc08g082070.2.1
comp1051_c0_seq1	Solyc11g010340.1.1	BHLH transcription factor (AHRD V1 **** Q401N4_9LILI)	PGSC0003DMP400028197	Transcription factor bHLH96	AT1G72210.1	basic helix-loop-helix (bHLH) DNA-binding superfamily protein	#N/A	#N/A	#N/A	#N/A	IPR011598:Helix-loop-helix DNA-binding	#N/A	#N/A	#N/A	#N/A	#N/A	Solyc11g010340.1.1
comp10510_c0_seq1	Solyc06g075790.2.1	Genomic DNA chromosome 5 P1 clone MMN10 (AHRD V1 **-- Q9FJF2_ARATH)	PGSC0003DMP400052753	DNA binding protein	AT5G59830.2	unknown protein; BEST Arabidopsis thaliana protein match is: unknown protein (TAIR:AT5G13660.2); Has 35333 Blast hits to 34131 proteins in 2444 species: Archae - 798; Bacteria - 22429; Metazoa - 974; Fungi - 991; Plants - 531; Viruses - 0; Other Eukaryotes - 9610 (source: NCBI BLink).	#N/A	#N/A	#N/A	#N/A	#N/A	#N/A	#N/A	#N/A	#N/A	#N/A	Solyc06g075790.2.1
comp10511_c0_seq1	Solyc05g009870.2.1	Baculoviral IAP repeat-containing 8 (AHRD V1 *--- Q6PIA0_HUMAN)	PGSC0003DMP400001542	Zinc finger family protein	AT1G68820.1	Transmembrane Fragile-X-F-associated protein	#N/A	#N/A	#N/A	#N/A	#N/A	#N/A	#N/A	#N/A	#N/A	#N/A	Solyc05g009870.2.1
comp10512_c0_seq1	Solyc00g272810.1.1	N-acetyltransferase (AHRD V1 ***- B6SUK9_MAIZE)	PGSC0003DMP400060037	N-hydroxycinnamoyl-CoA:tyramine N-hydroxycinnamoyl transferase THT1-3	AT2G39020.1	Acyl-CoA N-acyltransferases (NAT) superfamily protein	#N/A	#N/A	#N/A	#N/A	IPR000182:GNAT domain;IPR016181:Acyl-CoA N-acyltransferase	GO:0016740:transferase activity	#N/A	#N/A	#N/A	#N/A	Solyc00g272810.1.1
comp10513_c0_seq1	Solyc02g080190.2.1	Nuclear transport factor 2 (AHRD V1 ***- B3TLR5_ELAGV)	PGSC0003DMP400003704	Nuclear transport factor	AT1G11570.2	NTF2-like	#N/A	#N/A	#N/A	#N/A	IPR002075:Nuclear transport factor 2;IPR018222:Nuclear transport factor 2, Eukaryote	GO:0006810:transport;GO:0005622:intracellular	#N/A	#N/A	#N/A	#N/A	Solyc02g080190.2.1
comp10514_c0_seq1	Solyc12g010380.1.1	Adenylate kinase-like protein (AHRD V1 ***- Q8VYL1_ARATH)	PGSC0003DMP400024566	Adenylate kinase	AT5G35170.1	adenylate kinase family protein	#N/A	#N/A	#N/A	#N/A	#N/A	#N/A	K00939	E2.7.4.3, adk; adenylate kinase	2.7.4.3	00230 Purine metabolism	#N/A
comp10514_c0_seq2	Solyc12g010380.1.1	Adenylate kinase-like protein (AHRD V1 ***- Q8VYL1_ARATH)	PGSC0003DMP400024566	Adenylate kinase	AT5G35170.2	adenylate kinase family protein	#N/A	#N/A	#N/A	#N/A	IPR007862:Adenylate kinase, active site lid domain;IPR018962:Domain of unknown function DUF1995;IPR000850:Adenylate kinase;IPR006259:Adenylate kinase, subfamily	GO:0016301:kinase activity;GO:0006139:nucleobase, nucleoside, nucleotide and nucleic acid metabolic process;GO:0000166:nucleotide binding	K00939	E2.7.4.3, adk; adenylate kinase	2.7.4.3	00230 Purine metabolism	Solyc12g010380.1.1
comp10514_c0_seq3	Solyc12g010380.1.1	Adenylate kinase-like protein (AHRD V1 ***- Q8VYL1_ARATH)	PGSC0003DMP400024566	Adenylate kinase	AT5G35170.2	adenylate kinase family protein	#N/A	#N/A	#N/A	#N/A	IPR007862:Adenylate kinase, active site lid domain;IPR018962:Domain of unknown function DUF1995;IPR000850:Adenylate kinase;IPR006259:Adenylate kinase, subfamily	GO:0016301:kinase activity;GO:0006139:nucleobase, nucleoside, nucleotide and nucleic acid metabolic process;GO:0000166:nucleotide binding	K00939	E2.7.4.3, adk; adenylate kinase	2.7.4.3	00230 Purine metabolism	#N/A
comp10514_c0_seq4	Solyc12g010380.1.1	Adenylate kinase-like protein (AHRD V1 ***- Q8VYL1_ARATH)	#N/A	#N/A	AT5G35170.1	adenylate kinase family protein	#N/A	#N/A	#N/A	#N/A	#N/A	#N/A	#N/A	#N/A	#N/A	#N/A	#N/A
comp10517_c0_seq1	Solyc10g084160.1.1	RNA exonuclease (AHRD V1 *-*- C0S8V0_PARBP)	PGSC0003DMP400018501	Exonuclease	AT5G67240.1	small RNA degrading nuclease 3	#N/A	#N/A	#N/A	#N/A	IPR012337:Ribonuclease H-like domain;IPR013520:Exonuclease, RNase T/DNA polymerase III;IPR006055:Exonuclease	GO:0003676:nucleic acid binding;GO:0005622:intracellular;GO:0004518:nuclease activity	K14570	REX1, REXO1, RNH70; RNA exonuclease 1	3.1.-.-	03008 Ribosome biogenesis in eukaryotes	#N/A
comp10517_c0_seq2	Solyc10g084160.1.1	RNA exonuclease (AHRD V1 *-*- C0S8V0_PARBP)	PGSC0003DMP400018501	Exonuclease	AT5G67240.1	small RNA degrading nuclease 3	#N/A	#N/A	#N/A	#N/A	#N/A	#N/A	K14570	REX1, REXO1, RNH70; RNA exonuclease 1	3.1.-.-	03008 Ribosome biogenesis in eukaryotes	Solyc10g084160.1.1
comp10518_c0_seq1	Solyc03g019680.2.1	CBS domain containing protein (AHRD V1 ***- B6U1W0_MAIZE)	PGSC0003DMP400026775	CBS domain containing protein	AT5G50530.1	CBS / octicosapeptide/Phox/Bemp1 (PB1) domains-containing protein	#N/A	#N/A	#N/A	#N/A	IPR000270:Phox/Bem1p	GO:0005515:protein binding	#N/A	#N/A	#N/A	#N/A	#N/A
comp10519_c0_seq1	Solyc08g077550.2.1	Novel plant SNARE 11 (AHRD V1 ***- B6TAD9_MAIZE)	PGSC0003DMP400003320	Novel plant snare	AT2G35190.1	novel plant snare 11	#N/A	#N/A	#N/A	#N/A	IPR000727:Target SNARE coiled-coil domain;IPR005606:Sec20	GO:0005515:protein binding	K08494	NSPN; novel plant SNARE	#N/A	#N/A	Solyc08g077550.2.1
comp1052_c0_seq1	Solyc03g116670.2.1	TPR domain protein (AHRD V1 *-*- B6U810_MAIZE)	PGSC0003DMP400001234	Conserved gene of unknown function	AT1G80130.1	Tetratricopeptide repeat (TPR)-like superfamily protein	#N/A	#N/A	#N/A	#N/A	IPR013026:Tetratricopeptide repeat-containing domain;IPR011990:Tetratricopeptide-like helical	GO:0005515:protein binding	#N/A	#N/A	#N/A	#N/A	Solyc03g116670.2.1
comp10520_c0_seq1	Solyc06g083170.2.1	Transcription factor (AHRD V1 *-** D6MKM4_9ASPA)	PGSC0003DMP400035017	Transcription factor	AT3G07340.1	basic helix-loop-helix (bHLH) DNA-binding superfamily protein	#N/A	#N/A	#N/A	#N/A	IPR011598:Helix-loop-helix DNA-binding	#N/A	#N/A	#N/A	#N/A	#N/A	#N/A
comp10521_c0_seq1	Solyc05g053060.1.1	Unknown Protein (AHRD V1)	PGSC0003DMP400047311	Conserved gene of unknown function	#N/A	#N/A	#N/A	#N/A	#N/A	#N/A	#N/A	#N/A	#N/A	#N/A	#N/A	#N/A	Solyc05g053060.1.1
comp10522_c0_seq1	Solyc02g085590.2.1	Vicilin (Fragment) (AHRD V1 *--- B4X640_PISVE)	PGSC0003DMP400022430	PreproMP73	AT2G18540.1	RmlC-like cupins superfamily protein	#N/A	#N/A	#N/A	#N/A	IPR011051:Cupin, RmlC-type;IPR014710:RmlC-like jelly roll fold;IPR006045:Cupin 1	GO:0003674:molecular_function	#N/A	#N/A	#N/A	#N/A	Solyc02g085590.2.1
comp10523_c0_seq1	Solyc04g078690.2.1	BHLH transcription factor (AHRD V1 *-*- B6TXR4_MAIZE)	PGSC0003DMP400013991	ALCATRAZ/SPATULA	AT4G36930.1	basic helix-loop-helix (bHLH) DNA-binding superfamily protein	#N/A	#N/A	#N/A	#N/A	IPR011598:Helix-loop-helix DNA-binding;IPR024097:Basic helix-loop-helix leucine zipper transcription factor;IPR024102:Basic helix-loop-helix leucine zipper transcription factor, plant	#N/A	#N/A	#N/A	#N/A	#N/A	Solyc04g078690.2.1
comp10524_c0_seq1	Solyc02g092470.2.1	Formin 3 (AHRD V1 *-*- D0QAN4_ARATH)	PGSC0003DMP400037176	Formin 6	AT5G67470.1	formin homolog 6	#N/A	#N/A	#N/A	#N/A	#N/A	#N/A	#N/A	#N/A	#N/A	#N/A	#N/A
comp10526_c0_seq1	Solyc03g082820.2.1	Impaired sucrose induction 1-like protein (AHRD V1 ***- Q5TJC6_SOLTU)	PGSC0003DMP400032274	Impaired sucrose induction 1	AT4G27750.1	binding	#N/A	#N/A	#N/A	#N/A	IPR016024:Armadillo-type fold;IPR011989:Armadillo-like helical;IPR012535:Cell division protein Cdc14	GO:0005488:binding	#N/A	#N/A	#N/A	#N/A	Solyc03g082820.2.1
comp10527_c0_seq1	Solyc01g107900.2.1	Acyltransferase WS/DGAT/MGAT family protein (AHRD V1 **-- A7NLM3_ROSCS)	PGSC0003DMP400044894	Conserved gene of unknown function	AT5G53390.1	O-acyltransferase (WSD1-like) family protein	#N/A	#N/A	#N/A	#N/A	IPR004255:O-acyltransferase, WSD1, N-terminal;IPR009721:O-acyltransferase, WSD1, C-terminal	GO:0016740:transferase activity	#N/A	#N/A	#N/A	#N/A	#N/A
comp10527_c0_seq2	Solyc01g107900.2.1	Acyltransferase WS/DGAT/MGAT family protein (AHRD V1 **-- A7NLM3_ROSCS)	PGSC0003DMP400044894	Conserved gene of unknown function	AT5G53390.1	O-acyltransferase (WSD1-like) family protein	#N/A	#N/A	#N/A	#N/A	IPR004255:O-acyltransferase, WSD1, N-terminal;IPR009721:O-acyltransferase, WSD1, C-terminal	GO:0016740:transferase activity	#N/A	#N/A	#N/A	#N/A	Solyc01g107900.2.1
comp10529_c0_seq1	Solyc04g007530.2.1	Multidrug resistance protein mdtK (AHRD V1 ***- MDTK_YERE8)	PGSC0003DMP400010596	TRANSPARENT TESTA 12 protein	AT1G71140.1	MATE efflux family protein	#N/A	#N/A	#N/A	#N/A	IPR002528:Multi antimicrobial extrusion protein	GO:0006810:transport;GO:0009987:cellular process;GO:0005215:transporter activity;GO:0016020:membrane	K03327	TC.MATE, SLC47A, norM, mdtK, dinF; multidrug resistance protein, MATE family	#N/A	#N/A	Solyc04g007530.2.1
comp1053_c0_seq1	Solyc04g014490.1.1	Erwinia induced protein 2 (AHRD V1 ***- Q84XG6_SOLTU)	PGSC0003DMP400040867	Erwinia induced protein 2	AT5G17190.1	FUNCTIONS IN: molecular_function unknown; INVOLVED IN: intracellular protein transport; LOCATED IN: endomembrane system, integral to membrane, endoplasmic reticulum; EXPRESSED IN: 23 plant structures; EXPRESSED DURING: 13 growth stages; CONTAINS InterPro DOMAIN/s: B-cell receptor-associated 31-like (InterPro:IPR008417); BEST Arabidopsis thaliana protein match is: unknown protein (TAIR:AT3G03160.1…	#N/A	#N/A	#N/A	#N/A	IPR008417:B-cell receptor-associated 31-like	GO:0005783:endoplasmic reticulum;GO:0006810:transport;GO:0009987:cellular process;GO:0016020:membrane	#N/A	#N/A	#N/A	#N/A	Solyc04g014490.1.1
comp1053_c0_seq2	Solyc04g014490.1.1	Erwinia induced protein 2 (AHRD V1 ***- Q84XG6_SOLTU)	PGSC0003DMP400040867	Erwinia induced protein 2	AT5G17190.1	FUNCTIONS IN: molecular_function unknown; INVOLVED IN: intracellular protein transport; LOCATED IN: endomembrane system, integral to membrane, endoplasmic reticulum; EXPRESSED IN: 23 plant structures; EXPRESSED DURING: 13 growth stages; CONTAINS InterPro DOMAIN/s: B-cell receptor-associated 31-like (InterPro:IPR008417); BEST Arabidopsis thaliana protein match is: unknown protein (TAIR:AT3G03160.1…	#N/A	#N/A	#N/A	#N/A	IPR008417:B-cell receptor-associated 31-like	GO:0005783:endoplasmic reticulum;GO:0006810:transport;GO:0009987:cellular process;GO:0016020:membrane	#N/A	#N/A	#N/A	#N/A	#N/A
comp10530_c0_seq1	Solyc01g010570.2.1	Mucin-like protein (Fragment) (AHRD V1 ***- B0FSK5_9MAGN)	PGSC0003DMP400016988	Mucin	AT2G02880.1	mucin-related	#N/A	#N/A	#N/A	#N/A	#N/A	#N/A	#N/A	#N/A	#N/A	#N/A	Solyc01g010570.2.1
comp10531_c0_seq1	Solyc04g077680.2.1	U3 small nucleolar RNA-associated protein (AHRD V1 **-- B6JWV4_SCHJY)	PGSC0003DMP400018770	Transducin family protein	AT1G27470.1	transducin family protein / WD-40 repeat family protein	#N/A	#N/A	#N/A	#N/A	IPR015943:WD40/YVTN repeat-like-containing domain;IPR011047:Quinonprotein alcohol dehydrogenase-like	GO:0005515:protein binding	#N/A	#N/A	#N/A	#N/A	#N/A
comp10532_c0_seq1	Solyc11g064830.1.1	Zinc finger family protein (AHRD V1 ***- D7LZ79_ARALY)	PGSC0003DMP400039353	RING finger	AT5G19430.2	RING/U-box superfamily protein	#N/A	#N/A	#N/A	#N/A	#N/A	#N/A	#N/A	#N/A	#N/A	#N/A	Solyc01g008810.2.1
comp10533_c0_seq1	Solyc08g075970.2.1	Transmembrane protein 45B (AHRD V1 **-- C3KGS0_ANOFI)	PGSC0003DMP400053793	Plant viral-response family protein	AT1G32120.1	FUNCTIONS IN: molecular_function unknown; INVOLVED IN: biological_process unknown; LOCATED IN: membrane; EXPRESSED IN: 14 plant structures; EXPRESSED DURING: 4 anthesis, C globular stage, F mature embryo stage, petal differentiation and expansion stage, E expanded cotyledon stage; CONTAINS InterPro DOMAIN/s: Aminotransferase-like, plant mobile domain (InterPro:IPR019557), Protein of unknown funct…	#N/A	#N/A	#N/A	#N/A	#N/A	#N/A	#N/A	#N/A	#N/A	#N/A	Solyc08g075970.2.1
comp10534_c0_seq1	Solyc05g015510.2.1	Squamosa promoter-binding-like protein 11 (AHRD V1 ***- B6TF72_MAIZE)	PGSC0003DMP400056411	LIGULELESS1 protein	#N/A	#N/A	#N/A	#N/A	#N/A	#N/A	#N/A	#N/A	#N/A	#N/A	#N/A	#N/A	#N/A
comp10535_c0_seq1	Solyc06g063010.2.1	At1g72390-like protein (Fragment) (AHRD V1 *-*- C0JD42_9BRAS)	PGSC0003DMP400028763	WRKY protein	AT1G72390.1	CONTAINS InterPro DOMAIN/s: Spt20 family (InterPro:IPR021950); Has 8778 Blast hits to 7244 proteins in 477 species: Archae - 6; Bacteria - 326; Metazoa - 4198; Fungi - 1506; Plants - 923; Viruses - 22; Other Eukaryotes - 1797 (source: NCBI BLink).	#N/A	#N/A	#N/A	#N/A	#N/A	#N/A	#N/A	#N/A	#N/A	#N/A	#N/A
comp10536_c0_seq1	Solyc07g032180.2.1	Abhydrolase domain-containing protein 5 (AHRD V1 **-- B4FAQ7_MAIZE)	#N/A	#N/A	AT4G24160.1	alpha/beta-Hydrolases superfamily protein	#N/A	#N/A	#N/A	#N/A	IPR000073:Alpha/beta hydrolase fold-1;IPR000639:Epoxide hydrolase-like	GO:0003824:catalytic activity	#N/A	#N/A	#N/A	#N/A	Solyc07g032180.2.1
comp10537_c0_seq1	Solyc01g100260.2.1	Guanosine-5&apos-triphosphate 3&apos-diphosphate pyrophosphatase (AHRD V1 **-- D8MKR7_9ENTR)	PGSC0003DMP400042843	Ppx-GppA phosphatase protein (Exopolyphosphatase)	AT1G09195.2	FUNCTIONS IN: molecular_function unknown; INVOLVED IN: biological_process unknown; CONTAINS InterPro DOMAIN/s: Metal-dependent phosphohydrolase, HD subdomain (InterPro:IPR006674), Ppx/GppA phosphatase (InterPro:IPR003695).	#N/A	#N/A	#N/A	#N/A	#N/A	#N/A	K01524	ppx-gppA; exopolyphosphatase / guanosine-5'-triphosphate,3'-diphosphate pyrophosphatase	3.6.1.11 3.6.1.40	00230 Purine metabolism	#N/A
comp10537_c0_seq2	Solyc01g100260.2.1	Guanosine-5&apos-triphosphate 3&apos-diphosphate pyrophosphatase (AHRD V1 **-- D8MKR7_9ENTR)	PGSC0003DMP400042843	Ppx-GppA phosphatase protein (Exopolyphosphatase)	AT1G09195.2	FUNCTIONS IN: molecular_function unknown; INVOLVED IN: biological_process unknown; CONTAINS InterPro DOMAIN/s: Metal-dependent phosphohydrolase, HD subdomain (InterPro:IPR006674), Ppx/GppA phosphatase (InterPro:IPR003695).	#N/A	#N/A	#N/A	#N/A	IPR003695:Ppx/GppA phosphatase	#N/A	#N/A	#N/A	#N/A	#N/A	Solyc01g100260.2.1
comp10538_c0_seq1	Solyc06g075190.1.1	Unknown Protein (AHRD V1)	PGSC0003DMP400006030	Conserved gene of unknown function	AT5G58375.1	Methyltransferase-related protein	#N/A	#N/A	#N/A	#N/A	#N/A	#N/A	#N/A	#N/A	#N/A	#N/A	#N/A
comp10539_c0_seq1	Solyc02g036380.2.1	Autophagy protein 5 (AHRD V1 ***- Q3MQ01_MAIZE)	#N/A	#N/A	AT5G17290.1	autophagy protein Apg5 family	#N/A	#N/A	#N/A	#N/A	IPR007239:Autophagy-related protein 5	GO:0009987:cellular process;GO:0005737:cytoplasm;GO:0009056:catabolic process	K08339	ATG5; autophagy-related protein 5	#N/A	04140 Regulation of autophagy;04622 RIG-I-like receptor signaling pathway;05131 Shigellosis	Solyc02g036380.2.1
comp10540_c0_seq1	Solyc06g005000.2.1	IBR finger domain-containing protein (AHRD V1 *--- C1GML6_PARBD)	PGSC0003DMP400047600	Zinc finger family protein	AT5G60250.1	zinc finger (C3HC4-type RING finger) family protein	#N/A	#N/A	#N/A	#N/A	IPR013083:Zinc finger, RING/FYVE/PHD-type;IPR012337:Ribonuclease H-like domain;IPR017907:Zinc finger, RING-type, conserved site;IPR001841:Zinc finger, RING-type;IPR002867:Zinc finger, C6HC-type	GO:0003676:nucleic acid binding;GO:0005488:binding;GO:0005515:protein binding	#N/A	#N/A	#N/A	#N/A	#N/A
comp10541_c0_seq1	Solyc02g063280.2.1	Unknown Protein (AHRD V1)	PGSC0003DMP400018405	Conserved gene of unknown function	AT1G60640.2	unknown protein; FUNCTIONS IN: molecular_function unknown; INVOLVED IN: biological_process unknown; LOCATED IN: cellular_component unknown; Has 30201 Blast hits to 17322 proteins in 780 species: Archae - 12; Bacteria - 1396; Metazoa - 17338; Fungi - 3422; Plants - 5037; Viruses - 0; Other Eukaryotes - 2996 (source: NCBI BLink).	#N/A	#N/A	#N/A	#N/A	#N/A	#N/A	#N/A	#N/A	#N/A	#N/A	Solyc02g063280.2.1
comp10542_c0_seq1	Solyc01g087300.2.1	tRNA-dihydrouridine synthase (AHRD V1 ***- D0HBH3_VIBMI)	PGSC0003DMP400012033	TRNA-dihydrouridine synthase A	AT3G63510.2	FMN-linked oxidoreductases superfamily protein	#N/A	#N/A	#N/A	#N/A	IPR001269:tRNA-dihydrouridine synthase	GO:0008152:metabolic process;GO:0003824:catalytic activity;GO:0000166:nucleotide binding;GO:0006139:nucleobase, nucleoside, nucleotide and nucleic acid metabolic process	K05539	dusA; tRNA-dihydrouridine synthase A	1.-.-.-	#N/A	Solyc01g087300.2.1
comp10543_c0_seq1	Solyc04g064930.2.1	Alkyl hydroperoxide reductase/ Thiol specific antioxidant/ Mal allergen (AHRD V1 ***- D5BYP3_NITHN)	#N/A	#N/A	AT1G21350.3	Thioredoxin superfamily protein	#N/A	#N/A	#N/A	#N/A	#N/A	#N/A	#N/A	#N/A	#N/A	#N/A	Solyc04g064930.2.1
comp10544_c0_seq1	Solyc01g067620.2.1	1-aminocyclopropane-1-carboxylate oxidase (AHRD V1 **-- ACCO_MUSAC)	PGSC0003DMP400018852	Flavonol synthase/flavanone 3-hydroxylase	AT3G21420.1	2-oxoglutarate (2OG) and Fe(II)-dependent oxygenase superfamily protein	#N/A	#N/A	#N/A	#N/A	IPR005123:Oxoglutarate/iron-dependent oxygenase	GO:0008152:metabolic process;GO:0003824:catalytic activity	#N/A	#N/A	#N/A	#N/A	Solyc01g067620.2.1
comp10545_c0_seq1	Solyc03g051930.2.1	Histone-lysine N-methyltransferase ATXR4 (AHRD V1 ***- ATXR4_ARATH)	#N/A	#N/A	AT5G06620.1	SET domain protein 38	#N/A	#N/A	#N/A	#N/A	IPR001214:SET domain	GO:0005515:protein binding	#N/A	#N/A	#N/A	#N/A	Solyc03g051950.2.1
comp10546_c0_seq1	Solyc01g100190.2.1	Misato homolog 1 (AHRD V1 *--- C1BN10_9MAXI)	PGSC0003DMP400042831	Conserved gene of unknown function	AT4G37190.1	LOCATED IN: cytosol, plasma membrane; EXPRESSED IN: 20 plant structures; EXPRESSED DURING: 13 growth stages; CONTAINS InterPro DOMAIN/s: Beta tubulin, autoregulation binding site (InterPro:IPR013838), Misato Segment II, myosin-like (InterPro:IPR019605), Tubulin/FtsZ, N-terminal (InterPro:IPR019746); Has 345 Blast hits to 341 proteins in 161 species: Archae - 0; Bacteria - 0; Metazoa - 131; Fungi …	#N/A	#N/A	#N/A	#N/A	IPR019605:Misato Segment II, myosin-like;IPR003008:Tubulin/FtsZ, GTPase domain	GO:0009987:cellular process;GO:0005575:cellular_component;GO:0016043:cellular component organization	#N/A	#N/A	#N/A	#N/A	Solyc01g100190.2.1
comp10547_c0_seq1	Solyc03g120470.2.1	Aquaporin (AHRD V1 *-*- O81186_VERFO)	PGSC0003DMP400004552	Zinc phosphodiesterase	AT3G16260.1	tRNAse Z4	#N/A	#N/A	#N/A	#N/A	IPR013471:Ribonuclease Z	GO:0006139:nucleobase, nucleoside, nucleotide and nucleic acid metabolic process	K00784	rnz; ribonuclease Z	3.1.26.11	03013 RNA transport	Solyc03g120470.2.1
comp10548_c0_seq1	Solyc02g079100.2.1	Riboflavin kinase (AHRD V1 **-* A8IM09_CHLRE)	PGSC0003DMP400038852	Riboflavin kinase/fmn adenylyltransferase	AT4G21470.1	riboflavin kinase/FMN hydrolase	#N/A	#N/A	#N/A	#N/A	IPR023214:HAD-like domain;IPR005833:Haloacid dehalogenase/epoxide hydrolase;IPR015865:Riboflavin kinase domain, bacterial/eukaryotic;IPR006402:HAD-superfamily hydrolase, subfamily IA, variant 3;IPR023465:Riboflavin kinase domain;IPR023468:Riboflavin kinase	GO:0009058:biosynthetic process;GO:0009987:cellular process;GO:0016301:kinase activity;GO:0016787:hydrolase activity	K00861	RFK, FMN1; riboflavin kinase	2.7.1.26	00740 Riboflavin metabolism	Solyc02g079100.2.1
comp10549_c0_seq1	Solyc05g051680.2.1	Structural maintenance of chromosomes family protein (AHRD V1 ***- D7M0L2_ARALY)	PGSC0003DMP400025173	Structural maintenance of chromosomes 6 smc6	AT5G61460.1	P-loop containing nucleoside triphosphate hydrolases superfamily protein	#N/A	#N/A	#N/A	#N/A	IPR010935:SMCs flexible hinge	GO:0005622:intracellular;GO:0009987:cellular process;GO:0005515:protein binding;GO:0016043:cellular component organization;GO:0000166:nucleotide binding	#N/A	#N/A	#N/A	#N/A	#N/A
comp10549_c0_seq2	Solyc05g051680.2.1	Structural maintenance of chromosomes family protein (AHRD V1 ***- D7M0L2_ARALY)	PGSC0003DMP400025173	Structural maintenance of chromosomes 6 smc6	AT5G61460.1	P-loop containing nucleoside triphosphate hydrolases superfamily protein	#N/A	#N/A	#N/A	#N/A	IPR010935:SMCs flexible hinge;IPR003395:RecF/RecN/SMC	GO:0005622:intracellular;GO:0009987:cellular process;GO:0005515:protein binding;GO:0016043:cellular component organization;GO:0000166:nucleotide binding	#N/A	#N/A	#N/A	#N/A	Solyc05g051680.2.1
comp1055_c0_seq1	Solyc05g011980.2.1	Unknown Protein (AHRD V1)	PGSC0003DMP400049304	Conserved gene of unknown function	#N/A	#N/A	#N/A	#N/A	#N/A	#N/A	#N/A	#N/A	#N/A	#N/A	#N/A	#N/A	#N/A
comp1055_c0_seq2	Solyc05g011980.2.1	Unknown Protein (AHRD V1)	PGSC0003DMP400049304	Conserved gene of unknown function	#N/A	#N/A	#N/A	#N/A	#N/A	#N/A	#N/A	#N/A	#N/A	#N/A	#N/A	#N/A	#N/A
comp10550_c0_seq1	Solyc10g044910.1.1	Etoposide-induced protein 2.4 homolog (AHRD V1 ***- EI24_HUMAN)	PGSC0003DMP400048797	Gene of unknown function	AT4G06676.1	CONTAINS InterPro DOMAIN/s: Etoposide-induced 2.4 (InterPro:IPR009890); Has 264 Blast hits to 262 proteins in 100 species: Archae - 0; Bacteria - 0; Metazoa - 130; Fungi - 16; Plants - 79; Viruses - 0; Other Eukaryotes - 39 (source: NCBI BLink).	#N/A	#N/A	#N/A	#N/A	IPR009890:Etoposide-induced 2.4	#N/A	K10134	EI24; etoposide-induced 2.4 mRNA	#N/A	04115 p53 signaling pathway	Solyc10g044910.1.1
comp10551_c0_seq1	Solyc03g025980.2.1	Peptidyl-prolyl cis-trans isomerase (Fragment) (AHRD V1 ***- A9Y0F6_9MYRT)	PGSC0003DMP400025231	Conserved gene of unknown function	AT5G52200.1	phosphoprotein phosphatase inhibitors	#N/A	#N/A	#N/A	#N/A	IPR007062:Protein phosphatase inhibitor 2 (IPP-2)	GO:0008152:metabolic process;GO:0009987:cellular process;GO:0007165:signal transduction;GO:0030234:enzyme regulator activity	#N/A	#N/A	#N/A	#N/A	#N/A
comp10551_c0_seq2	Solyc03g025980.2.1	Peptidyl-prolyl cis-trans isomerase (Fragment) (AHRD V1 ***- A9Y0F6_9MYRT)	PGSC0003DMP400025231	Conserved gene of unknown function	AT5G52200.1	phosphoprotein phosphatase inhibitors	#N/A	#N/A	#N/A	#N/A	IPR007062:Protein phosphatase inhibitor 2 (IPP-2)	GO:0008152:metabolic process;GO:0009987:cellular process;GO:0007165:signal transduction;GO:0030234:enzyme regulator activity	#N/A	#N/A	#N/A	#N/A	Solyc03g025980.2.1
comp10552_c0_seq1	Solyc05g052480.2.1	Multiple inositol polyphosphate phosphatase (AHRD V1 ***- Q54ND5_DICDI)	PGSC0003DMP400047107	Multiple inositol polyphosphate phosphatase 1	AT1G09870.1	histidine acid phosphatase family protein	#N/A	#N/A	#N/A	#N/A	#N/A	#N/A	#N/A	#N/A	#N/A	#N/A	Solyc05g052480.2.1
comp10553_c0_seq1	Solyc09g063140.2.1	Os06g0235500 protein (Fragment) (AHRD V1 *-*- Q0DDB7_ORYSJ)	PGSC0003DMP400038091	Conserved gene of unknown function	AT4G28740.1	FUNCTIONS IN: molecular_function unknown; INVOLVED IN: biological_process unknown; LOCATED IN: chloroplast; EXPRESSED IN: 21 plant structures; EXPRESSED DURING: 13 growth stages; CONTAINS InterPro DOMAIN/s: Protein of unknown function DUF3493 (InterPro:IPR021883); BEST Arabidopsis thaliana protein match is: tetratricopeptide repeat (TPR)-containing protein (TAIR:AT1G02910.1); Has 30201 Blast hits…	#N/A	#N/A	#N/A	#N/A	IPR021883:Protein of unknown function DUF3493	#N/A	#N/A	#N/A	#N/A	#N/A	Solyc09g063140.2.1
comp10554_c0_seq1	Solyc04g057960.2.1	Cell division protease ftsH homolog 1 (AHRD V1 *--- FTSH1_SYNY3)	PGSC0003DMP400018483	Transitional endoplasmic reticulum ATPase	AT5G08470.1	peroxisome 1	#N/A	#N/A	#N/A	#N/A	IPR025653:Peroxisome biogenesis factor 1;IPR003593:AAA+ ATPase domain;IPR015342:Peroxisome biogenesis factor 1, N-terminal;IPR003960:ATPase, AAA-type, conserved site;IPR009010:Aspartate decarboxylase-like fold;IPR003959:ATPase, AAA-type, core	GO:0006810:transport;GO:0005777:peroxisome;GO:0009987:cellular process;GO:0016787:hydrolase activity;GO:0016043:cellular component organization;GO:0016020:membrane;GO:0000166:nucleotide binding	K13338	PEX1; peroxin-1	#N/A	04146 Peroxisome	Solyc04g057960.2.1
comp10555_c0_seq1	Solyc01g108400.2.1	Calcium-dependent protein kinase-like (AHRD V1 **** Q9LET1_ARATH)	PGSC0003DMP400044738	Conserved gene of unknown function	AT3G50530.1	CDPK-related kinase	#N/A	#N/A	#N/A	#N/A	IPR020635:Tyrosine-protein kinase, catalytic domain;IPR008271:Serine/threonine-protein kinase, active site;IPR002290:Serine/threonine- / dual-specificity protein kinase, catalytic domain;IPR000719:Protein kinase, catalytic domain;IPR011992:EF-hand-like domain;IPR011009:Protein kinase-like domain;IPR017441:Protein kinase, ATP binding site	GO:0006464:protein modification process;GO:0005488:binding;GO:0016301:kinase activity;GO:0000166:nucleotide binding	K00924	E2.7.1.-	#N/A	#N/A	Solyc01g108400.2.1
comp10556_c0_seq1	Solyc02g089550.2.1	Receptor like kinase, RLK	PGSC0003DMP400017794	Receptor protein kinase	AT5G16000.1	NSP-interacting kinase 1	#N/A	#N/A	#N/A	#N/A	IPR020635:Tyrosine-protein kinase, catalytic domain;IPR008271:Serine/threonine-protein kinase, active site;IPR002290:Serine/threonine- / dual-specificity protein kinase, catalytic domain;IPR000719:Protein kinase, catalytic domain;IPR001245:Serine-threonine/tyrosine-protein kinase catalytic domain;IPR011009:Protein kinase-like domain	GO:0006464:protein modification process;GO:0016301:kinase activity;GO:0000166:nucleotide binding	#N/A	#N/A	#N/A	#N/A	#N/A
comp10557_c0_seq1	Solyc12g056030.1.1	Unknown Protein (AHRD V1)	PGSC0003DMP400008942	Reverse transcriptase	AT2G01640.2	unknown protein; FUNCTIONS IN: molecular_function unknown; INVOLVED IN: biological_process unknown; LOCATED IN: cellular_component unknown; EXPRESSED IN: 22 plant structures; EXPRESSED DURING: 13 growth stages.	#N/A	#N/A	#N/A	#N/A	#N/A	#N/A	#N/A	#N/A	#N/A	#N/A	Solyc12g056030.1.1
comp10558_c0_seq1	Solyc03g115720.2.1	ATP-dependent protease La (LON) domain (AHRD V1 *--- A3YXA7_9SYNE)	PGSC0003DMP400006605	ATP-dependent peptidase	AT1G18660.1	zinc finger (C3HC4-type RING finger) family protein	#N/A	#N/A	#N/A	#N/A	IPR013083:Zinc finger, RING/FYVE/PHD-type;IPR003111:Peptidase S16, lon N-terminal;IPR011990:Tetratricopeptide-like helical;IPR019734:Tetratricopeptide repeat;IPR017907:Zinc finger, RING-type, conserved site;IPR001841:Zinc finger, RING-type;IPR015947:PUA-like domain	GO:0005488:binding;GO:0019538:protein metabolic process;GO:0016787:hydrolase activity;GO:0005515:protein binding;GO:0009056:catabolic process	#N/A	#N/A	#N/A	#N/A	Solyc03g115720.2.1
comp10558_c0_seq2	Solyc03g115720.2.1	ATP-dependent protease La (LON) domain (AHRD V1 *--- A3YXA7_9SYNE)	#N/A	#N/A	AT1G18660.1	zinc finger (C3HC4-type RING finger) family protein	#N/A	#N/A	#N/A	#N/A	#N/A	#N/A	#N/A	#N/A	#N/A	#N/A	#N/A
comp10559_c0_seq1	Solyc03g111720.2.1	Peptide methionine sulfoxide reductase msrA (AHRD V1 **** D7E9W5_METEZ)	PGSC0003DMP400026710	Peptide methionine sulfoxide reductase	AT5G61640.1	peptidemethionine sulfoxide reductase 1	#N/A	#N/A	#N/A	#N/A	IPR002569:Peptide methionine sulphoxide reductase MsrA	GO:0008152:metabolic process;GO:0019538:protein metabolic process	K07304	msrA; peptide-methionine (S)-S-oxide reductase	1.8.4.11	#N/A	Solyc03g111720.2.1
comp1056_c0_seq1	Solyc08g013730.2.1	Aquaporin (AHRD V1 ***- B3GK86_ARATH)	PGSC0003DMP400010282	Nodulin-26	AT4G10380.1	NOD26-like intrinsic protein 5;1	#N/A	#N/A	#N/A	#N/A	IPR023271:Aquaporin-like;IPR022357:Major intrinsic protein, conserved site;IPR000425:Major intrinsic protein	GO:0006810:transport;GO:0005215:transporter activity;GO:0016020:membrane	K09874	NIP; aquaporin NIP	#N/A	#N/A	Solyc08g013730.2.1
comp10560_c0_seq1	Solyc05g006130.2.1	ATP-dependent RNA helicase (AHRD V1 *-** D3BPQ9_POLPA)	PGSC0003DMP400004265	Dead box ATP-dependent RNA helicase	AT1G59990.1	DEA(D/H)-box RNA helicase family protein	#N/A	#N/A	#N/A	#N/A	IPR014014:RNA helicase, DEAD-box type, Q motif;IPR011545:DNA/RNA helicase, DEAD/DEAH box type, N-terminal;IPR001650:Helicase, C-terminal;IPR014001:Helicase, superfamily 1/2, ATP-binding domain	GO:0003676:nucleic acid binding;GO:0016787:hydrolase activity;GO:0000166:nucleotide binding	#N/A	#N/A	#N/A	#N/A	Solyc05g006130.2.1
comp10561_c0_seq1	Solyc05g053500.2.1	GATA transcription factor 1 (AHRD V1 *-*- Q0WTQ5_ARATH)	PGSC0003DMP400047208	AG-motif binding protein-2	AT3G24050.1	GATA transcription factor 1	#N/A	#N/A	#N/A	#N/A	#N/A	#N/A	#N/A	#N/A	#N/A	#N/A	Solyc05g053500.2.1
comp10562_c0_seq1	Solyc09g064940.2.1	Phenazine biosynthesis protein PhzF family (AHRD V1 ***- B4VKV9_9CYAN)	PGSC0003DMP400001815	Phenazine biosynthesis protein	AT4G02860.1	Phenazine biosynthesis PhzC/PhzF protein	#N/A	#N/A	#N/A	#N/A	IPR003719:Phenazine biosynthesis PhzC/PhzF protein	GO:0009058:biosynthetic process;GO:0003824:catalytic activity	K06998	K06998	#N/A	#N/A	Solyc09g064940.2.1
comp10562_c0_seq2	Solyc09g064940.2.1	Phenazine biosynthesis protein PhzF family (AHRD V1 ***- B4VKV9_9CYAN)	PGSC0003DMP400001815	Phenazine biosynthesis protein	AT4G02860.1	Phenazine biosynthesis PhzC/PhzF protein	#N/A	#N/A	#N/A	#N/A	IPR003719:Phenazine biosynthesis PhzC/PhzF protein	GO:0009058:biosynthetic process;GO:0003824:catalytic activity	K06998	K06998	#N/A	#N/A	#N/A
comp10563_c0_seq1	Solyc06g082210.1.1	Light-dependent short hypocotyls 1 (AHRD V1 ***- D7M6V0_ARALY)	PGSC0003DMP400052866	Gene of unknown function	AT1G07090.1	Protein of unknown function (DUF640)	#N/A	#N/A	#N/A	#N/A	IPR006936:Domain of unknown function DUF640	#N/A	#N/A	#N/A	#N/A	#N/A	Solyc06g082210.1.1
comp10564_c0_seq1	Solyc09g007060.2.1	RING finger protein 44 (AHRD V1 *--- RNF44_RAT)	PGSC0003DMP400019525	Zinc finger protein	AT5G02750.1	RING/U-box superfamily protein	#N/A	#N/A	#N/A	#N/A	IPR013083:Zinc finger, RING/FYVE/PHD-type;IPR001841:Zinc finger, RING-type	GO:0005488:binding;GO:0005515:protein binding	#N/A	#N/A	#N/A	#N/A	Solyc09g007060.2.1
comp10565_c0_seq1	Solyc05g055910.2.1	Genomic DNA chromosome 5 P1 clone MRH10 (AHRD V1 **-- Q9FND1_ARATH)	PGSC0003DMP400040371	Conserved gene of unknown function	AT3G04350.1	Plant protein of unknown function (DUF946)	#N/A	#N/A	#N/A	#N/A	IPR009291:Vacuolar protein sorting-associated protein 62	#N/A	#N/A	#N/A	#N/A	#N/A	Solyc05g055910.2.1
comp10567_c0_seq1	#N/A	#N/A	#N/A	#N/A	#N/A	#N/A	#N/A	#N/A	gb|AC212768.1|	Solanum lycopersicum DNA sequence from clone LE_HBa-206G16 on chromosome 12, complete sequence	#N/A	#N/A	#N/A	#N/A	#N/A	#N/A	#N/A
comp10569_c0_seq1	Solyc02g068690.2.1	Exostosin family protein-like protein (AHRD V1 **-- Q84SM6_ORYSJ)	PGSC0003DMP400018433	Conserved gene of unknown function	AT2G35100.1	Exostosin family protein	#N/A	#N/A	#N/A	#N/A	IPR004263:Exostosin-like	GO:0016020:membrane	#N/A	#N/A	#N/A	#N/A	Solyc02g068690.2.1
comp10570_c0_seq1	Solyc08g068060.2.1	Unknown Protein (AHRD V1)	PGSC0003DMP400025536	Conserved gene of unknown function	AT4G32680.1	unknown protein; BEST Arabidopsis thaliana protein match is: unknown protein (TAIR:AT1G52343.1); Has 30201 Blast hits to 17322 proteins in 780 species: Archae - 12; Bacteria - 1396; Metazoa - 17338; Fungi - 3422; Plants - 5037; Viruses - 0; Other Eukaryotes - 2996 (source: NCBI BLink).	#N/A	#N/A	#N/A	#N/A	#N/A	#N/A	#N/A	#N/A	#N/A	#N/A	Solyc08g068060.2.1
comp10571_c0_seq1	Solyc02g091530.2.1	5&apos	PGSC0003DMP400053308	Conserved gene of unknown function	AT5G39790.1	5'-AMP-activated protein kinase-related	#N/A	#N/A	#N/A	#N/A	#N/A	#N/A	#N/A	#N/A	#N/A	#N/A	Solyc02g091530.2.1
comp10572_c0_seq1	Solyc03g097780.2.1	Alpha-2 3-sialyltransferase (AHRD V1 *-*- Q702S2_TAKRU)	PGSC0003DMP400034481	Glycosyl transferase family 29 protein	AT3G48820.1	Glycosyltransferase family 29 (sialyltransferase) family protein	#N/A	#N/A	#N/A	#N/A	IPR001675:Glycosyl transferase, family 29	GO:0005794:Golgi apparatus;GO:0016740:transferase activity;GO:0006464:protein modification process;GO:0009058:biosynthetic process;GO:0005975:carbohydrate metabolic process;GO:0016020:membrane	#N/A	#N/A	#N/A	#N/A	Solyc03g097780.2.1
comp10573_c0_seq1	Solyc10g017530.2.1	ATP-dependent RNA Helicase (AHRD V1 **** Q7PDT0_PLAYO)	PGSC0003DMP400013527	Eukaryotic initiation factor 4A-3	AT4G00660.1	RNAhelicase-like 8	#N/A	#N/A	#N/A	#N/A	IPR014014:RNA helicase, DEAD-box type, Q motif;IPR011545:DNA/RNA helicase, DEAD/DEAH box type, N-terminal;IPR014001:Helicase, superfamily 1/2, ATP-binding domain	GO:0003676:nucleic acid binding;GO:0016787:hydrolase activity;GO:0000166:nucleotide binding	#N/A	#N/A	#N/A	#N/A	#N/A
comp10574_c0_seq1	Solyc02g088660.2.1	AT3g29310/MUO10_1 (AHRD V1 *-*- Q9LIB3_ARATH)	PGSC0003DMP400002619	Conserved gene of unknown function	AT3G29310.1	calmodulin-binding protein-related	#N/A	#N/A	#N/A	#N/A	#N/A	#N/A	#N/A	#N/A	#N/A	#N/A	Solyc02g088660.2.1
comp10574_c0_seq2	Solyc02g088660.2.1	AT3g29310/MUO10_1 (AHRD V1 *-*- Q9LIB3_ARATH)	PGSC0003DMP400002619	Conserved gene of unknown function	#N/A	#N/A	#N/A	#N/A	#N/A	#N/A	#N/A	#N/A	#N/A	#N/A	#N/A	#N/A	#N/A
comp10575_c0_seq1	Solyc08g023470.2.1	Solanesyl diphosphate synthase (AHRD V1 ***- Q2JP50_SYNJB)	PGSC0003DMP400012558	Solanesyl diphosphate synthase	AT2G34630.2	geranyl diphosphate synthase 1	#N/A	#N/A	#N/A	#N/A	IPR017446:Polyprenyl synthetase-related;IPR000092:Polyprenyl synthetase;IPR008949:Terpenoid synthase	GO:0006629:lipid metabolic process;GO:0009058:biosynthetic process;GO:0009987:cellular process	K14066	GPS; geranyl diphosphate synthase	2.5.1.1	00900 Terpenoid backbone biosynthesis	Solyc08g023470.2.1
comp10576_c0_seq1	Solyc03g117300.2.1	Nodulin-like protein (AHRD V1 ***- Q8H6R3_PONTR)	PGSC0003DMP400024844	Nodulin	AT1G80530.1	Major facilitator superfamily protein	#N/A	#N/A	#N/A	#N/A	IPR010658:Nodulin-like;IPR016196:Major facilitator superfamily domain, general substrate transporter	#N/A	#N/A	#N/A	#N/A	#N/A	Solyc03g117300.2.1
comp10577_c0_seq1	Solyc02g092810.2.1	RNA-binding protein MEX3C (AHRD V1 *-*- MEX3C_MOUSE)	PGSC0003DMP400043350	Ubiquitin-protein ligase	AT4G24204.3	RING/U-box superfamily protein	#N/A	#N/A	#N/A	#N/A	IPR013083:Zinc finger, RING/FYVE/PHD-type;IPR001841:Zinc finger, RING-type	GO:0005488:binding;GO:0005515:protein binding	#N/A	#N/A	#N/A	#N/A	#N/A
comp10577_c0_seq2	Solyc02g092810.2.1	RNA-binding protein MEX3C (AHRD V1 *-*- MEX3C_MOUSE)	PGSC0003DMP400043350	Ubiquitin-protein ligase	AT4G24204.3	RING/U-box superfamily protein	#N/A	#N/A	#N/A	#N/A	IPR013083:Zinc finger, RING/FYVE/PHD-type;IPR001841:Zinc finger, RING-type	GO:0005488:binding;GO:0005515:protein binding	#N/A	#N/A	#N/A	#N/A	Solyc02g092810.2.1
comp10578_c0_seq1	Solyc10g079310.1.1	tRNA-splicing endonuclease subunit sen54 (AHRD V1 *-*- B6JWH8_SCHJY)	PGSC0003DMP400014366	Conserved gene of unknown function	AT3G57360.1	unknown protein; BEST Arabidopsis thaliana protein match is: unknown protein (TAIR:AT3G02370.2); Has 122 Blast hits to 122 proteins in 54 species: Archae - 0; Bacteria - 0; Metazoa - 74; Fungi - 4; Plants - 41; Viruses - 0; Other Eukaryotes - 3 (source: NCBI BLink).	#N/A	#N/A	#N/A	#N/A	#N/A	#N/A	K15326	TSEN54; tRNA-splicing endonuclease subunit Sen54	#N/A	#N/A	Solyc10g079310.1.1
comp10578_c0_seq2	Solyc10g079310.1.1	tRNA-splicing endonuclease subunit sen54 (AHRD V1 *-*- B6JWH8_SCHJY)	PGSC0003DMP400014366	Conserved gene of unknown function	AT3G57360.1	unknown protein; BEST Arabidopsis thaliana protein match is: unknown protein (TAIR:AT3G02370.2); Has 122 Blast hits to 122 proteins in 54 species: Archae - 0; Bacteria - 0; Metazoa - 74; Fungi - 4; Plants - 41; Viruses - 0; Other Eukaryotes - 3 (source: NCBI BLink).	#N/A	#N/A	#N/A	#N/A	#N/A	#N/A	#N/A	#N/A	#N/A	#N/A	#N/A
comp10578_c0_seq3	Solyc10g079310.1.1	tRNA-splicing endonuclease subunit sen54 (AHRD V1 *-*- B6JWH8_SCHJY)	PGSC0003DMP400023937	Conserved gene of unknown function	AT3G57360.1	unknown protein; BEST Arabidopsis thaliana protein match is: unknown protein (TAIR:AT3G02370.2); Has 122 Blast hits to 122 proteins in 54 species: Archae - 0; Bacteria - 0; Metazoa - 74; Fungi - 4; Plants - 41; Viruses - 0; Other Eukaryotes - 3 (source: NCBI BLink).	#N/A	#N/A	#N/A	#N/A	#N/A	#N/A	#N/A	#N/A	#N/A	#N/A	#N/A
comp10579_c0_seq1	Solyc04g076540.2.1	Aberrant pollen transmission 1 (AHRD V1 **-- Q4JQG0_MAIZE)	PGSC0003DMP400003667	SAB	AT1G58250.1	Golgi-body localisation protein domain ;RNA pol II promoter Fmp27 protein domain	#N/A	#N/A	#N/A	#N/A	IPR019443:FMP27, C-terminal;IPR019441:FMP27, GFWDK domain	#N/A	#N/A	#N/A	#N/A	#N/A	Solyc04g076540.2.1
comp10580_c0_seq1	Solyc12g042690.1.1	F-box family protein (AHRD V1 *-*- D7KQH0_ARALY)	PGSC0003DMP400049881	Ubiquitin-protein ligase	AT1G13570.1	F-box/RNI-like superfamily protein	#N/A	#N/A	#N/A	#N/A	IPR001810:F-box domain, cyclin-like	GO:0005515:protein binding	#N/A	#N/A	#N/A	#N/A	#N/A
comp10580_c0_seq2	Solyc12g042690.1.1	F-box family protein (AHRD V1 *-*- D7KQH0_ARALY)	PGSC0003DMP400049881	Ubiquitin-protein ligase	AT1G13570.1	F-box/RNI-like superfamily protein	#N/A	#N/A	#N/A	#N/A	IPR001810:F-box domain, cyclin-like	GO:0005515:protein binding	#N/A	#N/A	#N/A	#N/A	Solyc12g042690.1.1
comp10581_c0_seq1	Solyc07g053220.1.1	Receptor-like protein kinase (AHRD V1 ***- Q9LLN5_ORYSA)	PGSC0003DMP400014939	S-locus-specific glycoprotein S6	AT2G19130.1	S-locus lectin protein kinase family protein	#N/A	#N/A	#N/A	#N/A	IPR013227:PAN-2 domain;IPR003609:Apple-like;IPR011009:Protein kinase-like domain;IPR000858:S-locus glycoprotein	GO:0009875:pollen-pistil interaction	#N/A	#N/A	#N/A	#N/A	Solyc07g009440.1.1
comp10582_c0_seq1	Solyc01g006320.2.1	Non-race specific disease resistance protein 1-like protein b (AHRD V1 ***- D2CFI3_COFAR)	PGSC0003DMP400055433	NDR1	AT3G20600.1	Late embryogenesis abundant (LEA) hydroxyproline-rich glycoprotein family	#N/A	#N/A	#N/A	#N/A	#N/A	#N/A	#N/A	#N/A	#N/A	#N/A	Solyc01g006320.2.1
comp10583_c0_seq1	Solyc06g062700.2.1	Genomic DNA chromosome 3 P1 clone MMM17 (AHRD V1 ***- Q9LIC1_ARATH)	PGSC0003DMP400008598	Conserved gene of unknown function	AT3G13780.1	SMAD/FHA domain-containing protein	#N/A	#N/A	#N/A	#N/A	IPR008984:SMAD/FHA domain	GO:0005515:protein binding	#N/A	#N/A	#N/A	#N/A	Solyc06g062700.2.1
comp10586_c0_seq1	Solyc05g055780.2.1	Protein recA (AHRD V1 ***- D1KB24_9GAMM)	PGSC0003DMP400040386	DNA repair protein recA homolog 3, mitochondrial	AT2G19490.1	recA DNA recombination family protein	#N/A	#N/A	#N/A	#N/A	IPR023400:DNA recombination and repair protein RecA, C-terminal;IPR020588:DNA recombination/repair protein RecA/RadB, ATP-binding domain;IPR003593:AAA+ ATPase domain;IPR013765:DNA recombination and repair protein RecA;IPR020587:DNA recombination/repair protein RecA, monomer-monomer interface;IPR020584:DNA recombination/repair protein RecA, conserved site	GO:0003677:DNA binding;GO:0009991:response to extracellular stimulus;GO:0006259:DNA metabolic process;GO:0016787:hydrolase activity;GO:0006950:response to stress;GO:0007154:cell communication;GO:0000166:nucleotide binding	K03553	recA; recombination protein RecA	#N/A	03440 Homologous recombination	Solyc05g055780.2.1
comp10587_c0_seq1	Solyc01g006150.2.1	Cation-efflux pump fieF (AHRD V1 ***- FIEF_KLEPN)	PGSC0003DMP400055388	Metal tolerance protein	AT3G58060.1	Cation efflux family protein	#N/A	#N/A	#N/A	#N/A	IPR002524:Cation efflux protein	GO:0006810:transport;GO:0009987:cellular process;GO:0005215:transporter activity;GO:0016020:membrane	#N/A	#N/A	#N/A	#N/A	Solyc01g006150.2.1
comp10588_c0_seq1	Solyc10g047220.1.1	Genomic DNA chromosome 5 P1 clone MHJ24 (AHRD V1 ***- Q9FMI4_ARATH)	PGSC0003DMP400030914	Conserved gene of unknown function	AT5G64160.1	unknown protein; FUNCTIONS IN: molecular_function unknown; INVOLVED IN: biological_process unknown; LOCATED IN: cellular_component unknown; EXPRESSED IN: 24 plant structures; EXPRESSED DURING: 15 growth stages; Has 30201 Blast hits to 17322 proteins in 780 species: Archae - 12; Bacteria - 1396; Metazoa - 17338; Fungi - 3422; Plants - 5037; Viruses - 0; Other Eukaryotes - 2996 (source: NCBI BLink).	#N/A	#N/A	#N/A	#N/A	#N/A	#N/A	#N/A	#N/A	#N/A	#N/A	Solyc10g047220.1.1
comp10589_c0_seq1	Solyc09g015530.2.1	Os05g0478200 protein (Fragment) (AHRD V1 *-*- Q0DHB3_ORYSJ)	PGSC0003DMP400046535	Conserved gene of unknown function	AT3G51580.1	unknown protein; FUNCTIONS IN: molecular_function unknown; INVOLVED IN: biological_process unknown; LOCATED IN: endomembrane system; EXPRESSED IN: 25 plant structures; EXPRESSED DURING: 15 growth stages; Has 1768 Blast hits to 1607 proteins in 294 species: Archae - 2; Bacteria - 552; Metazoa - 381; Fungi - 236; Plants - 306; Viruses - 38; Other Eukaryotes - 253 (source: NCBI BLink).	#N/A	#N/A	#N/A	#N/A	#N/A	#N/A	#N/A	#N/A	#N/A	#N/A	Solyc09g015530.2.1
comp1059_c0_seq1	Solyc03g095190.2.1	ATP synthase epsilon chain (AHRD V1 ***- A3UHR9_9RHOB)	PGSC0003DMP400020653	ATP synthase subunit delta', mitochondrial	AT5G47030.1	ATPase, F1 complex, delta/epsilon subunit	#N/A	#N/A	#N/A	#N/A	IPR020546:ATPase, F1 complex, delta/epsilon subunit, N-terminal;IPR001469:ATPase, F1 complex, delta/epsilon subunit	GO:0006810:transport;GO:0009058:biosynthetic process;GO:0006091:generation of precursor metabolites and energy;GO:0006139:nucleobase, nucleoside, nucleotide and nucleic acid metabolic process	K02134	ATPeF1D, ATP5D; F-type H+-transporting ATPase subunit delta	3.6.3.14	00190 Oxidative phosphorylation;05010 Alzheimer's disease;05012 Parkinson's disease;05016 Huntington's disease	#N/A
comp10590_c0_seq1	#N/A	#N/A	#N/A	#N/A	#N/A	#N/A	#N/A	#N/A	#N/A	#N/A	#N/A	#N/A	#N/A	#N/A	#N/A	#N/A	#N/A
comp10590_c0_seq2	#N/A	#N/A	#N/A	#N/A	#N/A	#N/A	#N/A	#N/A	#N/A	#N/A	#N/A	#N/A	#N/A	#N/A	#N/A	#N/A	#N/A
comp10591_c0_seq1	Solyc02g093690.2.1	ATP12 ATPase (AHRD V1 ***- B6TXI2_MAIZE)	PGSC0003DMP400022400	ATP synthase mitochondrial F1 complex assembly factor 2, mitochondrial	AT5G40660.1	ATP12 protein-related	#N/A	#N/A	#N/A	#N/A	IPR011419:ATP12, ATPase F1F0-assembly protein;IPR023335:ATPase assembly, ATP12, domain	GO:0009987:cellular process;GO:0016043:cellular component organization	K07556	ATPeAF2, ATPAF2; ATP synthase mitochondrial F1 complex assembly factor 2	#N/A	#N/A	Solyc02g093690.2.1
comp10592_c0_seq1	Solyc03g116780.2.1	CUE domain containing protein (AHRD V1 **-- B6TCB4_MAIZE)	PGSC0003DMP400049696	Conserved gene of unknown function	AT5G32440.1	Ubiquitin system component Cue protein	#N/A	#N/A	#N/A	#N/A	IPR009060:UBA-like;IPR003892:Ubiquitin system component Cue	GO:0005515:protein binding	#N/A	#N/A	#N/A	#N/A	Solyc06g068190.1.1
comp10593_c0_seq1	Solyc02g077740.2.1	OB-fold nucleic acid binding domain containing protein (AHRD V1 ***- B6SHT0_MAIZE)	PGSC0003DMP400036872	Conserved gene of unknown function	AT1G23750.1	Nucleic acid-binding, OB-fold-like protein	#N/A	#N/A	#N/A	#N/A	IPR016027:Nucleic acid-binding, OB-fold-like;IPR012340:Nucleic acid-binding, OB-fold	#N/A	K07466	RFA1, RPA1, rpa; replication factor A1	#N/A	03030 DNA replication;03420 Nucleotide excision repair;03430 Mismatch repair;03440 Homologous recombination;03460 Fanconi anemia pathway	#N/A
comp10594_c0_seq1	Solyc04g045600.2.1	Serine/threonine kinase (AHRD V1 **** Q32SF8_HORVD)	PGSC0003DMP400030889	Serine/threonine-protein kinase PBS1	AT2G25220.1	Protein kinase superfamily protein	#N/A	#N/A	#N/A	#N/A	IPR020635:Tyrosine-protein kinase, catalytic domain;IPR008271:Serine/threonine-protein kinase, active site;IPR002290:Serine/threonine- / dual-specificity protein kinase, catalytic domain;IPR000719:Protein kinase, catalytic domain;IPR011009:Protein kinase-like domain	GO:0006464:protein modification process;GO:0016301:kinase activity;GO:0000166:nucleotide binding	#N/A	#N/A	#N/A	#N/A	#N/A
comp10594_c0_seq2	Solyc04g045600.2.1	Serine/threonine kinase (AHRD V1 **** Q32SF8_HORVD)	PGSC0003DMP400030889	Serine/threonine-protein kinase PBS1	AT2G25220.1	Protein kinase superfamily protein	#N/A	#N/A	#N/A	#N/A	IPR020635:Tyrosine-protein kinase, catalytic domain;IPR008271:Serine/threonine-protein kinase, active site;IPR002290:Serine/threonine- / dual-specificity protein kinase, catalytic domain;IPR000719:Protein kinase, catalytic domain;IPR011009:Protein kinase-like domain;IPR017441:Protein kinase, ATP binding site	GO:0006464:protein modification process;GO:0016301:kinase activity;GO:0000166:nucleotide binding	#N/A	#N/A	#N/A	#N/A	Solyc04g045600.2.1
comp10595_c0_seq1	Solyc09g083150.2.1	NAD(P)H-quinone oxidoreductase subunit N (AHRD V1 *-*- D4ZT43_SPIPL)	PGSC0003DMP400010794	Conserved gene of unknown function	AT5G58260.1	oxidoreductases, acting on NADH or NADPH, quinone or similar compound as acceptor	#N/A	#N/A	#N/A	#N/A	#N/A	#N/A	#N/A	#N/A	#N/A	#N/A	Solyc09g083150.2.1
comp10596_c0_seq1	Solyc01g008640.2.1	Cytochrome P450	PGSC0003DMP400018616	Cytochrome P450	AT3G26310.1	cytochrome P450, family 71, subfamily B, polypeptide 35	#N/A	#N/A	#N/A	#N/A	IPR001128:Cytochrome P450;IPR017972:Cytochrome P450, conserved site;IPR002401:Cytochrome P450, E-class, group I	GO:0008152:metabolic process;GO:0005488:binding;GO:0003674:molecular_function	#N/A	#N/A	#N/A	#N/A	Solyc01g008640.2.1
comp10597_c0_seq1	Solyc04g076570.2.1	Crt homolog 3 (AHRD V1 ***- CRTP3_DICDI)	PGSC0003DMP400016485	Conserved gene of unknown function	AT4G24460.2	CRT (chloroquine-resistance transporter)-like transporter 2	#N/A	#N/A	#N/A	#N/A	#N/A	#N/A	#N/A	#N/A	#N/A	#N/A	Solyc04g076570.2.1
comp10598_c0_seq1	Solyc03g044380.2.1	Histone-lysine N-methyltransferase MEDEA (AHRD V1 *--- MEDEA_ARATH)	PGSC0003DMP400056358	EZ2	AT2G23380.1	SET domain-containing protein	#N/A	#N/A	#N/A	#N/A	#N/A	#N/A	K11430	EZH; enhancer of zeste	2.1.1.43	#N/A	Solyc03g044380.2.1
comp10598_c0_seq2	Solyc03g044380.2.1	Histone-lysine N-methyltransferase MEDEA (AHRD V1 *--- MEDEA_ARATH)	PGSC0003DMP400056358	EZ2	AT2G23380.1	SET domain-containing protein	#N/A	#N/A	#N/A	#N/A	#N/A	#N/A	#N/A	#N/A	#N/A	#N/A	#N/A
comp10599_c0_seq1	Solyc03g114640.2.1	Signal peptide peptidase SppA type (AHRD V1 ***- Q01NK5_SOLUE)	PGSC0003DMP400042411	Protease	AT1G73990.1	signal peptide peptidase	#N/A	#N/A	#N/A	#N/A	IPR002142:Peptidase S49;IPR004634:Peptidase S49, protease IV;IPR023562:Peptidase S14/S49;IPR004635:Peptidase S49, SppA	GO:0009987:cellular process;GO:0019538:protein metabolic process;GO:0016787:hydrolase activity;GO:0016020:membrane	K04773	sppA; protease IV	3.4.21.-	#N/A	Solyc03g114640.2.1
comp106_c0_seq1	Solyc07g043360.1.1	60S ribosomal protein L27 (AHRD V1 ***- A5C1Z2_VITVI)	PGSC0003DMP400020814	60S ribosomal protein L27	AT4G15000.1	Ribosomal L27e protein family	#N/A	#N/A	#N/A	#N/A	IPR005824:KOW;IPR018262:Ribosomal protein L27e, conserved site;IPR001141:Ribosomal protein L27e;IPR014722:Translation protein SH3-like, subgroup	GO:0006412:translation;GO:0005840:ribosome;GO:0005198:structural molecule activity	K02901	RP-L27e, RPL27; large subunit ribosomal protein L27e	#N/A	03010 Ribosome	Solyc07g043360.1.1
comp106_c0_seq2	Solyc06g073300.1.1	60S ribosomal protein L27 (AHRD V1 ***- A5C1Z2_VITVI)	PGSC0003DMP400046714	60S ribosomal protein L27	AT4G15000.1	Ribosomal L27e protein family	#N/A	#N/A	#N/A	#N/A	IPR005824:KOW;IPR018262:Ribosomal protein L27e, conserved site;IPR001141:Ribosomal protein L27e;IPR014722:Translation protein SH3-like, subgroup	GO:0006412:translation;GO:0005840:ribosome;GO:0005198:structural molecule activity	K02901	RP-L27e, RPL27; large subunit ribosomal protein L27e	#N/A	03010 Ribosome	#N/A
comp106_c0_seq3	Solyc07g043360.1.1	60S ribosomal protein L27 (AHRD V1 ***- A5C1Z2_VITVI)	PGSC0003DMP400020814	60S ribosomal protein L27	AT4G15000.1	Ribosomal L27e protein family	#N/A	#N/A	#N/A	#N/A	IPR005824:KOW;IPR018262:Ribosomal protein L27e, conserved site;IPR001141:Ribosomal protein L27e;IPR014722:Translation protein SH3-like, subgroup	GO:0006412:translation;GO:0005840:ribosome;GO:0005198:structural molecule activity	K02901	RP-L27e, RPL27; large subunit ribosomal protein L27e	#N/A	03010 Ribosome	#N/A
comp106_c0_seq4	Solyc06g073300.1.1	60S ribosomal protein L27 (AHRD V1 ***- A5C1Z2_VITVI)	PGSC0003DMP400046714	60S ribosomal protein L27	AT4G15000.1	Ribosomal L27e protein family	#N/A	#N/A	#N/A	#N/A	IPR005824:KOW;IPR018262:Ribosomal protein L27e, conserved site;IPR001141:Ribosomal protein L27e;IPR014722:Translation protein SH3-like, subgroup	GO:0006412:translation;GO:0005840:ribosome;GO:0005198:structural molecule activity	K02901	RP-L27e, RPL27; large subunit ribosomal protein L27e	#N/A	03010 Ribosome	Solyc06g073300.1.1
comp10601_c0_seq1	Solyc07g048030.2.1	Heterogeneous nuclear ribonucleoprotein A3 (AHRD V1 *--- B6TGB9_MAIZE)	PGSC0003DMP400050235	Heterogeneous nuclear ribonucleoprotein 27C	AT3G07810.1	RNA-binding (RRM/RBD/RNP motifs) family protein	#N/A	#N/A	#N/A	#N/A	#N/A	#N/A	#N/A	#N/A	#N/A	#N/A	Solyc07g048030.2.1
comp10602_c0_seq1	#N/A	#N/A	#N/A	#N/A	#N/A	#N/A	#N/A	#N/A	dbj|AK329653.1|	Solanum lycopersicum cDNA, clone: LEFL3149G24, HTC in root	#N/A	#N/A	#N/A	#N/A	#N/A	#N/A	#N/A
comp10603_c0_seq1	#N/A	#N/A	#N/A	#N/A	#N/A	#N/A	#N/A	#N/A	gb|AC245795.3|	Solanum lycopersicum strain Heinz 1706 chromosome 1 clone hba-79k9 map 1, complete sequence	#N/A	#N/A	#N/A	#N/A	#N/A	#N/A	#N/A
comp10604_c0_seq1	Solyc07g017770.2.1	Homogentisate phytyltransferase (AHRD V1 **-* B2M1Y0_MANES)	PGSC0003DMP400015187	Prenyltransferase	AT2G18950.1	homogentisate phytyltransferase 1	#N/A	#N/A	#N/A	#N/A	IPR000537:UbiA prenyltransferase family	GO:0016740:transferase activity;GO:0016020:membrane	K09833	HPT, TPT; homogenitisate phytyltransferase	#N/A	00130 Ubiquinone and other terpenoid-quinone biosynthesis	Solyc07g017770.2.1
comp10605_c0_seq1	Solyc07g066520.2.1	Os03g0659800 protein (Fragment) (AHRD V1 *-*- Q0DPV3_ORYSJ)	PGSC0003DMP400038242	Conserved gene of unknown function	AT1G16520.1	unknown protein; FUNCTIONS IN: molecular_function unknown; INVOLVED IN: biological_process unknown; LOCATED IN: plasma membrane; EXPRESSED IN: 22 plant structures; EXPRESSED DURING: 13 growth stages; BEST Arabidopsis thaliana protein match is: unknown protein (TAIR:AT1G56080.1); Has 243 Blast hits to 234 proteins in 69 species: Archae - 2; Bacteria - 2; Metazoa - 61; Fungi - 9; Plants - 125; Viru…	#N/A	#N/A	#N/A	#N/A	#N/A	#N/A	#N/A	#N/A	#N/A	#N/A	Solyc07g066520.2.1
comp10605_c0_seq2	#N/A	#N/A	#N/A	#N/A	#N/A	#N/A	#N/A	#N/A	gb|AC210369.2|	Solanum lycopersicum chromosome 7 clone C07SLm0017L19, complete sequence	#N/A	#N/A	#N/A	#N/A	#N/A	#N/A	#N/A
comp10606_c0_seq1	Solyc09g092160.2.1	Beta-galactosidase (AHRD V1 **** A2JGW9_SOLLC)	PGSC0003DMP400045895	Beta-galactosidase	AT2G32810.1	beta galactosidase 9	#N/A	#N/A	#N/A	#N/A	#N/A	#N/A	#N/A	#N/A	#N/A	#N/A	Solyc09g092160.2.1
comp10607_c0_seq1	Solyc10g079090.1.1	Chaperone protein dnaJ 6 (AHRD V1 ***- B6TT74_MAIZE)	PGSC0003DMP400014387	Heat shock protein DnaJ	AT3G12170.1	Chaperone DnaJ-domain superfamily protein	#N/A	#N/A	#N/A	#N/A	IPR001623:Heat shock protein DnaJ, N-terminal;IPR003095:Heat shock protein DnaJ	GO:0009987:cellular process;GO:0019538:protein metabolic process;GO:0005515:protein binding	K09529	DNAJC9; DnaJ homolog subfamily C member 9	#N/A	#N/A	#N/A
comp10607_c0_seq2	Solyc10g079090.1.1	Chaperone protein dnaJ 6 (AHRD V1 ***- B6TT74_MAIZE)	PGSC0003DMP400014387	Heat shock protein DnaJ	AT3G12170.1	Chaperone DnaJ-domain superfamily protein	#N/A	#N/A	#N/A	#N/A	IPR001623:Heat shock protein DnaJ, N-terminal;IPR003095:Heat shock protein DnaJ	GO:0009987:cellular process;GO:0019538:protein metabolic process;GO:0005515:protein binding	K09529	DNAJC9; DnaJ homolog subfamily C member 9	#N/A	#N/A	Solyc10g079090.1.1
comp10608_c0_seq1	Solyc08g006820.2.1	Transmembrane 9 superfamily protein member 4 (AHRD V1 ***- B6SXZ2_MAIZE)	PGSC0003DMP400045609	Endosomal P24A protein	AT5G25100.1	Endomembrane protein 70 protein family	#N/A	#N/A	#N/A	#N/A	IPR004240:Nonaspanin (TM9SF)	GO:0016020:membrane	#N/A	#N/A	#N/A	#N/A	Solyc08g006820.2.1
comp10609_c0_seq1	#N/A	#N/A	#N/A	#N/A	#N/A	#N/A	#N/A	#N/A	#N/A	#N/A	#N/A	#N/A	#N/A	#N/A	#N/A	#N/A	#N/A
comp10609_c0_seq2	#N/A	#N/A	#N/A	#N/A	#N/A	#N/A	#N/A	#N/A	#N/A	#N/A	#N/A	#N/A	#N/A	#N/A	#N/A	#N/A	#N/A
comp10609_c0_seq3	Solyc08g007080.2.1	Inositol 1 4 5-trisphosphate 5-phosphatase (AHRD V1 **** Q712G2_ARATH)	PGSC0003DMP400035611	Inositol-1,4,5-triphosphate-5-phosphatase	AT4G18010.1	myo-inositol polyphosphate 5-phosphatase 2	#N/A	#N/A	#N/A	#N/A	IPR005135:Endonuclease/exonuclease/phosphatase	#N/A	#N/A	#N/A	#N/A	#N/A	Solyc08g007080.2.1
comp1061_c0_seq1	Solyc12g007170.1.1	Fatty acid oxidation complex subunit alpha (AHRD V1 ***- FADJ_ECOHS)	PGSC0003DMP400000750	3-hydroxyacyl-CoA dehyrogenase	AT4G29010.1	Enoyl-CoA hydratase/isomerase family	#N/A	#N/A	#N/A	#N/A	#N/A	#N/A	K10527	MFP2; enoyl-CoA hydratase/3-hydroxyacyl-CoA dehydrogenase	4.2.1.17 1.1.1.35 1.1.1.211	00071 Fatty acid metabolism;00592 alpha-Linolenic acid metabolism	#N/A
comp1061_c0_seq2	Solyc12g007170.1.1	Fatty acid oxidation complex subunit alpha (AHRD V1 ***- FADJ_ECOHS)	PGSC0003DMP400000750	3-hydroxyacyl-CoA dehyrogenase	AT4G29010.1	Enoyl-CoA hydratase/isomerase family	#N/A	#N/A	#N/A	#N/A	IPR001753:Crotonase, core;IPR018376:Enoyl-CoA hydratase/isomerase, conserved site;IPR013328:Dehydrogenase, multihelical;IPR006108:3-hydroxyacyl-CoA dehydrogenase, C-terminal;IPR008927:6-phosphogluconate dehydrogenase, C-terminal-like;IPR016040:NAD(P)-binding domain;IPR006176:3-hydroxyacyl-CoA dehydrogenase, NAD binding	GO:0008152:metabolic process;GO:0006629:lipid metabolic process;GO:0003824:catalytic activity;GO:0005488:binding;GO:0009987:cellular process;GO:0000166:nucleotide binding	K10527	MFP2; enoyl-CoA hydratase/3-hydroxyacyl-CoA dehydrogenase	4.2.1.17 1.1.1.35 1.1.1.211	00071 Fatty acid metabolism;00592 alpha-Linolenic acid metabolism	Solyc12g007170.1.1
comp1061_c0_seq3	Solyc07g019670.2.1	Fatty acid oxidation complex subunit alpha (AHRD V1 ***- FADJ_ECOHS)	PGSC0003DMP400000750	3-hydroxyacyl-CoA dehyrogenase	AT4G29010.1	Enoyl-CoA hydratase/isomerase family	#N/A	#N/A	#N/A	#N/A	IPR001753:Crotonase, core;IPR018376:Enoyl-CoA hydratase/isomerase, conserved site;IPR008927:6-phosphogluconate dehydrogenase, C-terminal-like;IPR006108:3-hydroxyacyl-CoA dehydrogenase, C-terminal;IPR013328:Dehydrogenase, multihelical;IPR016040:NAD(P)-binding domain;IPR006176:3-hydroxyacyl-CoA dehydrogenase, NAD binding;IPR006180:3-hydroxyacyl-CoA dehydrogenase, conserved site	GO:0008152:metabolic process;GO:0006629:lipid metabolic process;GO:0003824:catalytic activity;GO:0005488:binding;GO:0009987:cellular process;GO:0000166:nucleotide binding	#N/A	#N/A	#N/A	#N/A	Solyc07g019670.2.1
comp1061_c0_seq4	Solyc07g019670.2.1	Fatty acid oxidation complex subunit alpha (AHRD V1 ***- FADJ_ECOHS)	PGSC0003DMP400000750	3-hydroxyacyl-CoA dehyrogenase	AT4G29010.1	Enoyl-CoA hydratase/isomerase family	#N/A	#N/A	#N/A	#N/A	IPR001753:Crotonase, core;IPR018376:Enoyl-CoA hydratase/isomerase, conserved site;IPR006108:3-hydroxyacyl-CoA dehydrogenase, C-terminal;IPR008927:6-phosphogluconate dehydrogenase, C-terminal-like;IPR016040:NAD(P)-binding domain;IPR006176:3-hydroxyacyl-CoA dehydrogenase, NAD binding;IPR006180:3-hydroxyacyl-CoA dehydrogenase, conserved site	GO:0008152:metabolic process;GO:0006629:lipid metabolic process;GO:0003824:catalytic activity;GO:0009987:cellular process;GO:0000166:nucleotide binding	#N/A	#N/A	#N/A	#N/A	#N/A
comp10610_c0_seq1	Solyc10g084430.1.1	RING finger protein 44 (AHRD V1 *--- RNF44_RAT)	PGSC0003DMP400019525	Zinc finger protein	AT5G02750.1	RING/U-box superfamily protein	#N/A	#N/A	#N/A	#N/A	IPR013083:Zinc finger, RING/FYVE/PHD-type;IPR001841:Zinc finger, RING-type	GO:0005488:binding;GO:0005515:protein binding	#N/A	#N/A	#N/A	#N/A	Solyc10g084430.1.1
comp10611_c0_seq1	Solyc05g049970.2.1	Mitogen-activated protein kinase 4 (AHRD V1 **** D7R517_SOLLC)	PGSC0003DMP400037535	Mitogen-activated protein kinase 4	AT4G01370.1	MAP kinase 4	#N/A	#N/A	#N/A	#N/A	IPR008271:Serine/threonine-protein kinase, active site;IPR002290:Serine/threonine- / dual-specificity protein kinase, catalytic domain;IPR000719:Protein kinase, catalytic domain;IPR011009:Protein kinase-like domain	GO:0006464:protein modification process;GO:0016301:kinase activity;GO:0000166:nucleotide binding	#N/A	#N/A	#N/A	#N/A	#N/A
comp10614_c0_seq1	Solyc08g081540.2.1	1-aminocyclopropane-1-carboxylate synthase (AHRD V1 **** Q96580_SOLLC)	PGSC0003DMP400021538	1-amino-cyclopropane-1-carboxylate synthase	AT4G11280.1	1-aminocyclopropane-1-carboxylic acid (acc) synthase 6	#N/A	#N/A	#N/A	#N/A	#N/A	#N/A	K01762	ACS; 1-aminocyclopropane-1-carboxylate synthase	4.4.1.14	00270 Cysteine and methionine metabolism	Solyc08g081540.2.1
comp10615_c0_seq1	Solyc04g081100.2.1	Amine oxidase (AHRD V1 *-*- A4RUP0_OSTLU)	PGSC0003DMP400006729	Amine oxidase, flavin-containing family protein	AT4G16310.1	LSD1-like 3	#N/A	#N/A	#N/A	#N/A	IPR011991:Winged helix-turn-helix transcription repressor DNA-binding;IPR007526:SWIRM domain;IPR002937:Amine oxidase;IPR009057:Homeodomain-like	GO:0008152:metabolic process;GO:0003824:catalytic activity;GO:0005515:protein binding	#N/A	#N/A	#N/A	#N/A	Solyc04g081100.2.1
comp10616_c0_seq1	Solyc09g065860.2.1	Uridine kinase (AHRD V1 ***- A9T6I2_PHYPA)	PGSC0003DMP400033531	ATP binding protein	AT1G03030.1	P-loop containing nucleoside triphosphate hydrolases superfamily protein	#N/A	#N/A	#N/A	#N/A	#N/A	#N/A	#N/A	#N/A	#N/A	#N/A	#N/A
comp10616_c0_seq2	Solyc09g065860.2.1	Uridine kinase (AHRD V1 ***- A9T6I2_PHYPA)	PGSC0003DMP400033531	ATP binding protein	AT1G03030.1	P-loop containing nucleoside triphosphate hydrolases superfamily protein	#N/A	#N/A	#N/A	#N/A	IPR006083:Phosphoribulokinase/uridine kinase	GO:0008152:metabolic process;GO:0016301:kinase activity;GO:0000166:nucleotide binding	#N/A	#N/A	#N/A	#N/A	#N/A
comp10616_c0_seq3	Solyc09g065860.2.1	Uridine kinase (AHRD V1 ***- A9T6I2_PHYPA)	PGSC0003DMP400033531	ATP binding protein	AT1G03030.1	P-loop containing nucleoside triphosphate hydrolases superfamily protein	#N/A	#N/A	#N/A	#N/A	#N/A	#N/A	#N/A	#N/A	#N/A	#N/A	#N/A
comp10616_c0_seq4	Solyc09g065860.2.1	Uridine kinase (AHRD V1 ***- A9T6I2_PHYPA)	PGSC0003DMP400033531	ATP binding protein	AT1G03030.1	P-loop containing nucleoside triphosphate hydrolases superfamily protein	#N/A	#N/A	#N/A	#N/A	IPR006083:Phosphoribulokinase/uridine kinase	GO:0008152:metabolic process;GO:0016301:kinase activity;GO:0000166:nucleotide binding	#N/A	#N/A	#N/A	#N/A	Solyc09g065860.2.1
comp10617_c0_seq1	Solyc04g074490.2.1	Bifunctional arginine demethylase and lysyl-hydroxylase JMJD6 (AHRD V1 *--- JMJD6_DANRE)	PGSC0003DMP400048875	Transferase, transferring glycosyl groups	AT1G78280.1	transferases, transferring glycosyl groups	#N/A	#N/A	#N/A	#N/A	IPR001810:F-box domain, cyclin-like;IPR003347:JmjC domain	GO:0005515:protein binding	#N/A	#N/A	#N/A	#N/A	Solyc04g074490.2.1
comp10618_c0_seq1	Solyc11g066370.1.1	DNA ligase (AHRD V1 ***- B9HQN9_POPTR)	PGSC0003DMP400053368	DNA ligase	AT1G08130.1	DNA ligase 1	#N/A	#N/A	#N/A	#N/A	IPR012310:DNA ligase, ATP-dependent, central;IPR016059:DNA ligase, ATP-dependent, conserved site;IPR016027:Nucleic acid-binding, OB-fold-like;IPR000977:DNA ligase, ATP-dependent;IPR012309:DNA ligase, ATP-dependent, C-terminal;IPR012308:DNA ligase, ATP-dependent, N-terminal;IPR012340:Nucleic acid-binding, OB-fold	GO:0003677:DNA binding;GO:0009058:biosynthetic process;GO:0003824:catalytic activity;GO:0006259:DNA metabolic process;GO:0006950:response to stress;GO:0000166:nucleotide binding	K10747	LIG1; DNA ligase 1	6.5.1.1	03030 DNA replication;03410 Base excision repair;03420 Nucleotide excision repair;03430 Mismatch repair	Solyc11g066370.1.1
comp10619_c0_seq1	Solyc10g083410.1.1	Peptidoglycan-binding LysM domain-containing protein (AHRD V1 ***- D7LUB2_ARALY)	PGSC0003DMP400025196	Conserved gene of unknown function	AT3G52790.1	peptidoglycan-binding LysM domain-containing protein	#N/A	#N/A	#N/A	#N/A	#N/A	#N/A	#N/A	#N/A	#N/A	#N/A	Solyc10g083410.1.1
comp1062_c0_seq1	Solyc06g068520.2.1	Hydroxyproline-rich systemin (AHRD V1 ***- HSY1_SOLLC)	PGSC0003DMP400050381	Hydroxyproline-rich glycopeptide	#N/A	#N/A	#N/A	#N/A	#N/A	#N/A	#N/A	#N/A	#N/A	#N/A	#N/A	#N/A	#N/A
comp10620_c0_seq1	Solyc12g100130.1.1	Vesicular glutamate transporter (AHRD V1 **-- A8J6T9_CIOIN)	PGSC0003DMP400041254	D-galactonate transporter	AT5G44370.1	phosphate transporter 4;6	#N/A	#N/A	#N/A	#N/A	IPR011701:Major facilitator superfamily;IPR020846:Major facilitator superfamily domain;IPR016196:Major facilitator superfamily domain, general substrate transporter	GO:0006810:transport;GO:0009987:cellular process;GO:0016020:membrane	#N/A	#N/A	#N/A	#N/A	Solyc12g100130.1.1
comp10621_c0_seq1	Solyc10g083960.1.1	Phosphoadenosine phosphosulfate reductase domain containing protein (AHRD V1 *--- C5PEQ4_COCP7)	PGSC0003DMP400006922	Molybdopterin-binding	AT5G03430.1	phosphoadenosine phosphosulfate (PAPS) reductase family protein	#N/A	#N/A	#N/A	#N/A	#N/A	#N/A	#N/A	#N/A	#N/A	#N/A	#N/A
comp10622_c0_seq1	Solyc09g063010.2.1	BHLH transcription factor (AHRD V1 *-** B6TXR4_MAIZE)	PGSC0003DMP400032989	Phytochrome-interacting factor	AT2G20180.3	phytochrome interacting factor 3-like 5	#N/A	#N/A	#N/A	#N/A	IPR011598:Helix-loop-helix DNA-binding	#N/A	#N/A	#N/A	#N/A	#N/A	#N/A
comp10622_c0_seq2	Solyc09g063010.2.1	BHLH transcription factor (AHRD V1 *-** B6TXR4_MAIZE)	PGSC0003DMP400032989	Phytochrome-interacting factor	AT2G20180.3	phytochrome interacting factor 3-like 5	#N/A	#N/A	#N/A	#N/A	#N/A	#N/A	#N/A	#N/A	#N/A	#N/A	#N/A
comp10622_c0_seq3	Solyc09g063010.2.1	BHLH transcription factor (AHRD V1 *-** B6TXR4_MAIZE)	PGSC0003DMP400032989	Phytochrome-interacting factor	AT2G20180.3	phytochrome interacting factor 3-like 5	#N/A	#N/A	#N/A	#N/A	#N/A	#N/A	#N/A	#N/A	#N/A	#N/A	Solyc09g063010.2.1
comp10623_c0_seq1	Solyc12g005230.1.1	Breast carcinoma amplified sequence 3 (Fragment) (AHRD V1 *--- B1AR77_MOUSE)	PGSC0003DMP400044395	Breast carcinoma amplified sequence	AT5G54730.1	homolog of yeast autophagy 18 (ATG18) F	#N/A	#N/A	#N/A	#N/A	IPR015943:WD40/YVTN repeat-like-containing domain;IPR022175:Breast carcinoma amplified sequence 3;IPR017986:WD40-repeat-containing domain;IPR001680:WD40 repeat	GO:0005515:protein binding	#N/A	#N/A	#N/A	#N/A	#N/A
comp10623_c0_seq2	Solyc12g005230.1.1	Breast carcinoma amplified sequence 3 (Fragment) (AHRD V1 *--- B1AR77_MOUSE)	PGSC0003DMP400044395	Breast carcinoma amplified sequence	AT5G54730.1	homolog of yeast autophagy 18 (ATG18) F	#N/A	#N/A	#N/A	#N/A	#N/A	#N/A	#N/A	#N/A	#N/A	#N/A	Solyc12g005230.1.1
comp10624_c0_seq1	Solyc01g086980.2.1	Polyadenylate-binding protein (AHRD V1 *-*- C9S619_VERA1)	PGSC0003DMP400012183	Conserved gene of unknown function	AT3G12640.1	RNA binding (RRM/RBD/RNP motifs) family protein	#N/A	#N/A	#N/A	#N/A	IPR012677:Nucleotide-binding, alpha-beta plait;IPR002483:Splicing factor PWI;IPR000504:RNA recognition motif domain	GO:0003676:nucleic acid binding;GO:0000166:nucleotide binding;GO:0006139:nucleobase, nucleoside, nucleotide and nucleic acid metabolic process	#N/A	#N/A	#N/A	#N/A	Solyc01g086980.2.1
comp10625_c0_seq1	#N/A	#N/A	#N/A	#N/A	#N/A	#N/A	#N/A	#N/A	#N/A	#N/A	#N/A	#N/A	#N/A	#N/A	#N/A	#N/A	#N/A
comp10626_c0_seq1	#N/A	#N/A	PGSC0003DMP400054249	Conserved gene of unknown function	AT3G08880.1	unknown protein; BEST Arabidopsis thaliana protein match is: unknown protein (TAIR:AT5G01570.1); Has 177 Blast hits to 175 proteins in 60 species: Archae - 4; Bacteria - 33; Metazoa - 18; Fungi - 11; Plants - 59; Viruses - 0; Other Eukaryotes - 52 (source: NCBI BLink).	#N/A	#N/A	#N/A	#N/A	#N/A	#N/A	#N/A	#N/A	#N/A	#N/A	#N/A
comp10627_c0_seq1	Solyc02g081660.2.1	GTP-binding protein era homolog (AHRD V1 ***- D7AAD9_STAND)	PGSC0003DMP400030995	GTP-binding protein erg	AT1G30960.1	GTP-binding family protein	#N/A	#N/A	#N/A	#N/A	IPR006073:GTP binding domain;IPR004044:K Homology domain, type 2;IPR009019:K Homology, prokaryotic type;IPR005662:GTP-binding protein Era;IPR005225:Small GTP-binding protein domain;IPR015946:K homology domain-like, alpha/beta	GO:0005622:intracellular;GO:0003723:RNA binding;GO:0000166:nucleotide binding	#N/A	#N/A	#N/A	#N/A	Solyc02g081660.2.1
comp10628_c0_seq1	Solyc08g080380.2.1	Cytochrome P450	PGSC0003DMP400039429	Cytochrome P450	AT2G45570.1	cytochrome P450, family 76, subfamily C, polypeptide 2	#N/A	#N/A	#N/A	#N/A	#N/A	#N/A	#N/A	#N/A	#N/A	#N/A	#N/A
comp10628_c0_seq2	Solyc08g080380.2.1	Cytochrome P450	PGSC0003DMP400039429	Cytochrome P450	AT2G45570.1	cytochrome P450, family 76, subfamily C, polypeptide 2	#N/A	#N/A	#N/A	#N/A	IPR001128:Cytochrome P450	GO:0008152:metabolic process;GO:0005488:binding;GO:0003674:molecular_function	#N/A	#N/A	#N/A	#N/A	Solyc08g080390.2.1
comp10628_c0_seq3	Solyc08g080380.2.1	Cytochrome P450	PGSC0003DMP400039429	Cytochrome P450	AT2G45570.1	cytochrome P450, family 76, subfamily C, polypeptide 2	#N/A	#N/A	#N/A	#N/A	IPR001128:Cytochrome P450	GO:0008152:metabolic process;GO:0005488:binding;GO:0003674:molecular_function	#N/A	#N/A	#N/A	#N/A	#N/A
comp10629_c0_seq1	Solyc05g013190.2.1	Ribosomal protein L32 (AHRD V1 ***- B6EV28_POPAL)	PGSC0003DMP400005160	Ribosomal protein L32	AT1G26740.1	Ribosomal L32p protein family	#N/A	#N/A	#N/A	#N/A	#N/A	#N/A	#N/A	#N/A	#N/A	#N/A	Solyc05g013190.2.1
comp1063_c0_seq1	Solyc08g008290.2.1	Unknown Protein (AHRD V1)	PGSC0003DMP400010263	Conserved gene of unknown function	#N/A	#N/A	#N/A	#N/A	#N/A	#N/A	#N/A	#N/A	#N/A	#N/A	#N/A	#N/A	Solyc08g008290.2.1
comp10630_c0_seq1	Solyc04g072400.2.1	Endoribonuclease E-like protein (AHRD V1 **-- Q656E2_ORYSJ)	PGSC0003DMP400047937	Conserved gene of unknown function	AT1G36320.1	unknown protein; BEST Arabidopsis thaliana protein match is: unknown protein (TAIR:AT4G37920.1); Has 93 Blast hits to 90 proteins in 22 species: Archae - 0; Bacteria - 0; Metazoa - 0; Fungi - 0; Plants - 85; Viruses - 0; Other Eukaryotes - 8 (source: NCBI BLink).	#N/A	#N/A	#N/A	#N/A	#N/A	#N/A	#N/A	#N/A	#N/A	#N/A	Solyc04g072400.2.1
comp10631_c0_seq1	Solyc05g005150.1.1	F-box/Kelch repeat-containing F-box family protein (AHRD V1 ***- C4PVT9_ARATH)	PGSC0003DMP400023853	F-box/kelch protein	AT1G23390.1	Kelch repeat-containing F-box family protein	#N/A	#N/A	#N/A	#N/A	#N/A	#N/A	#N/A	#N/A	#N/A	#N/A	Solyc05g005150.1.1
comp10632_c0_seq1	Solyc04g081420.2.1	Unknown Protein (AHRD V1)	PGSC0003DMP400017544	Conserved gene of unknown function	AT1G75730.2	unknown protein; FUNCTIONS IN: molecular_function unknown; INVOLVED IN: biological_process unknown; EXPRESSED IN: 22 plant structures; EXPRESSED DURING: 12 growth stages.	#N/A	#N/A	#N/A	#N/A	#N/A	#N/A	#N/A	#N/A	#N/A	#N/A	Solyc04g081420.2.1
comp10633_c0_seq1	Solyc04g071980.2.1	Holocarboxylase synthetase (Fragment) (AHRD V1 ***- Q7X9L1_WHEAT)	PGSC0003DMP400043489	Holocarboxylase synthetase	AT4G09830.1	Uncharacterised conserved protein UCP009193	#N/A	#N/A	#N/A	#N/A	#N/A	#N/A	#N/A	#N/A	#N/A	#N/A	Solyc04g071980.2.1
comp10634_c0_seq1	Solyc09g010770.2.1	Alpha-1 2-glucosyltransferase ALG10-B (AHRD V1 **** D3PGD7_9MAXI)	PGSC0003DMP400015681	DIE2/ALG10 family	AT5G02410.1	DIE2/ALG10 family	#N/A	#N/A	#N/A	#N/A	IPR007006:Glycosyltransferase, ALG10	GO:0016020:membrane	K03850	ALG10; alpha-1,2-glucosyltransferase	2.4.1.256	00510 N-Glycan biosynthesis	Solyc09g010770.2.1
comp10635_c0_seq1	Solyc08g007060.2.1	Peptide transporter-like protein (AHRD V1 **-* Q9SVS9_ARATH)	PGSC0003DMP400035652	Peptide transporter	AT1G32450.1	nitrate transporter 1.5	#N/A	#N/A	#N/A	#N/A	#N/A	#N/A	#N/A	#N/A	#N/A	#N/A	Solyc07g061910.1.1
comp10636_c0_seq1	Solyc12g098310.1.1	Cyclin dependent kinase inhibitor (AHRD V1 ***- Q5PXG5_EUPES)	PGSC0003DMP400013608	Cyclin dependent kinase inhibitor	AT5G48820.1	inhibitor/interactor with cyclin-dependent kinase	#N/A	#N/A	#N/A	#N/A	#N/A	#N/A	#N/A	#N/A	#N/A	#N/A	Solyc12g098310.1.1
comp10637_c0_seq1	Solyc06g075590.2.1	CCR4-NOT transcription complex subunit 2 (AHRD V1 **-- B6SVB8_MAIZE)	PGSC0003DMP400052743	CCR4-NOT transcription complex subunit	AT1G07705.2	NOT2 / NOT3 / NOT5 family	#N/A	#N/A	#N/A	#N/A	IPR007282:NOT2/NOT3/NOT5	GO:0005634:nucleus	K12605	CNOT2, NOT2; CCR4-NOT transcription complex subunit 2	#N/A	03018 RNA degradation	Solyc11g072940.1.1
comp10638_c0_seq1	Solyc10g086070.1.1	Wd-repeat protein (AHRD V1 **-- Q179V3_AEDAE)	PGSC0003DMP400003141	Transducin family protein / WD-40 repeat family protein	AT2G37160.1	Transducin/WD40 repeat-like superfamily protein	#N/A	#N/A	#N/A	#N/A	#N/A	#N/A	#N/A	#N/A	#N/A	#N/A	Solyc10g086070.1.1
comp10639_c0_seq1	Solyc01g107580.2.1	Pseudouridine synthase family protein (AHRD V1 ***- D7L9Z2_ARALY)	PGSC0003DMP400044633	Ribosomal pseudouridine synthase	AT3G19440.1	Pseudouridine synthase family protein	#N/A	#N/A	#N/A	#N/A	#N/A	#N/A	#N/A	#N/A	#N/A	#N/A	Solyc01g107580.2.1
comp10639_c0_seq2	Solyc01g107580.2.1	Pseudouridine synthase family protein (AHRD V1 ***- D7L9Z2_ARALY)	PGSC0003DMP400044633	Ribosomal pseudouridine synthase	AT3G19440.1	Pseudouridine synthase family protein	#N/A	#N/A	#N/A	#N/A	#N/A	#N/A	#N/A	#N/A	#N/A	#N/A	#N/A
comp10639_c0_seq3	Solyc01g107580.2.1	Pseudouridine synthase family protein (AHRD V1 ***- D7L9Z2_ARALY)	PGSC0003DMP400044633	Ribosomal pseudouridine synthase	AT3G19440.1	Pseudouridine synthase family protein	#N/A	#N/A	#N/A	#N/A	IPR006145:Pseudouridine synthase, RsuA and RluB/C/D/E/F;IPR020103:Pseudouridine synthase, catalytic domain	GO:0003824:catalytic activity;GO:0003723:RNA binding;GO:0006139:nucleobase, nucleoside, nucleotide and nucleic acid metabolic process	#N/A	#N/A	#N/A	#N/A	#N/A
comp1064_c0_seq1	Solyc06g051200.2.1	50S ribosomal protein L3 (AHRD V1 ***- D7LJX0_ARALY)	PGSC0003DMP400027398	Gene of unknown function	AT2G43030.1	Ribosomal protein L3 family protein	#N/A	#N/A	#N/A	#N/A	IPR009000:Translation elongation/initiation factor/Ribosomal, beta-barrel;IPR019926:Ribosomal protein L3, conserved site;IPR019927:Ribosomal protein L3, bacterial/organelle-type;IPR000597:Ribosomal protein L3	GO:0006412:translation;GO:0005840:ribosome;GO:0005198:structural molecule activity	K02906	RP-L3, rplC; large subunit ribosomal protein L3	#N/A	03010 Ribosome	Solyc06g051200.2.1
comp10640_c0_seq1	Solyc02g089640.2.1	Cellulose synthase-like C1-2 glycosyltransferase family 2 protein (AHRD V1 **** D8T077_SELML)	PGSC0003DMP400017778	Transferase, transferring glycosyl groups	AT3G28180.1	Cellulose-synthase-like C4	#N/A	#N/A	#N/A	#N/A	#N/A	#N/A	#N/A	#N/A	#N/A	#N/A	Solyc02g089640.2.1
comp10641_c0_seq1	Solyc11g007010.1.1	Proline-, glutamic acid- and leucine-rich protein 1 (AHRD V1 *--- PELP1_XENLA)	PGSC0003DMP400041441	Binding protein	AT1G30240.2	unknown protein; Has 169 Blast hits to 168 proteins in 75 species: Archae - 0; Bacteria - 0; Metazoa - 49; Fungi - 68; Plants - 46; Viruses - 0; Other Eukaryotes - 6 (source: NCBI BLink).	#N/A	#N/A	#N/A	#N/A	#N/A	#N/A	#N/A	#N/A	#N/A	#N/A	Solyc11g007010.1.1
comp10642_c0_seq1	Solyc03g113990.2.1	Uncharacterized conserved protein (AHRD V1 **-- Q0IAV1_SYNS3)	PGSC0003DMP400042553	PBng143	AT5G50100.1	Putative thiol-disulphide oxidoreductase DCC	#N/A	#N/A	#N/A	#N/A	IPR007263:Putative thiol-disulphide oxidoreductase DCC	#N/A	#N/A	#N/A	#N/A	#N/A	Solyc03g113990.2.1
comp10643_c0_seq1	Solyc03g118740.2.1	Auxin efflux carrier (AHRD V1 ***- Q71T12_MOMCH)	PGSC0003DMP400010213	PIN1-like auxin transport protein	AT1G73590.1	Auxin efflux carrier family protein	#N/A	#N/A	#N/A	#N/A	IPR014024:Auxin efflux carrier, plant type;IPR004776:Auxin efflux carrier	GO:0006810:transport;GO:0009987:cellular process;GO:0016020:membrane	K13947	PIN; auxin efflux carrier family	#N/A	#N/A	#N/A
comp10643_c0_seq2	Solyc03g118740.2.1	Auxin efflux carrier (AHRD V1 ***- Q71T12_MOMCH)	PGSC0003DMP400010213	PIN1-like auxin transport protein	AT1G73590.1	Auxin efflux carrier family protein	#N/A	#N/A	#N/A	#N/A	IPR014024:Auxin efflux carrier, plant type;IPR004776:Auxin efflux carrier	GO:0006810:transport;GO:0009987:cellular process;GO:0016020:membrane	K13947	PIN; auxin efflux carrier family	#N/A	#N/A	Solyc03g118740.2.1
comp10644_c0_seq1	Solyc12g006850.1.1	Potassium channel (AHRD V1 ***- Q9LEG6_SOLLC)	PGSC0003DMP400001985	Potassium channel	AT2G26650.1	K+ transporter 1	#N/A	#N/A	#N/A	#N/A	IPR005821:Ion transport;IPR018490:Cyclic nucleotide-binding-like;IPR000595:Cyclic nucleotide-binding domain;IPR020683:Ankyrin repeat-containing domain;IPR014710:RmlC-like jelly roll fold;IPR021789:Potassium channel, plant-type;IPR003938:Potassium channel, voltage-dependent, EAG/ELK/ERG;IPR002110:Ankyrin repeat	GO:0006810:transport;GO:0009987:cellular process;GO:0005215:transporter activity;GO:0005515:protein binding;GO:0016020:membrane	#N/A	#N/A	#N/A	#N/A	Solyc12g006850.1.1
comp10645_c0_seq1	Solyc01g067480.2.1	Kelch-domain-containing protein (AHRD V1 *--- C5FLF8_NANOT)	PGSC0003DMP400039299	Acyl-CoA binding protein	AT5G18590.2	Galactose oxidase/kelch repeat superfamily protein	#N/A	#N/A	#N/A	#N/A	#N/A	#N/A	#N/A	#N/A	#N/A	#N/A	Solyc01g067480.2.1
comp10646_c0_seq1	Solyc01g098080.2.1	BY-inesin-like protein 5 (AHRD V1 ***- Q9AVP5_TOBAC)	PGSC0003DMP400038945	BY-2 kinesin 5	AT5G27950.1	P-loop containing nucleoside triphosphate hydrolases superfamily protein	#N/A	#N/A	#N/A	#N/A	IPR001752:Kinesin, motor domain	GO:0009987:cellular process;GO:0003774:motor activity;GO:0000166:nucleotide binding	#N/A	#N/A	#N/A	#N/A	Solyc01g098080.2.1
comp10648_c0_seq1	Solyc12g019410.1.1	Kinase family protein (AHRD V1 ***- D7KBF8_ARALY)	PGSC0003DMP400035386	Integrin-linked protein kinase	AT2G31800.1	Integrin-linked protein kinase family	#N/A	#N/A	#N/A	#N/A	#N/A	#N/A	#N/A	#N/A	#N/A	#N/A	#N/A
comp10649_c0_seq1	Solyc01g006790.2.1	Unknown Protein (AHRD V1)	PGSC0003DMP400037053	Conserved gene of unknown function	AT3G11690.1	unknown protein; FUNCTIONS IN: molecular_function unknown; INVOLVED IN: biological_process unknown; LOCATED IN: chloroplast; EXPRESSED IN: 24 plant structures; EXPRESSED DURING: 15 growth stages; BEST Arabidopsis thaliana protein match is: unknown protein (TAIR:AT5G06380.1); Has 84 Blast hits to 84 proteins in 12 species: Archae - 0; Bacteria - 0; Metazoa - 0; Fungi - 0; Plants - 84; Viruses - 0;…	#N/A	#N/A	#N/A	#N/A	#N/A	#N/A	#N/A	#N/A	#N/A	#N/A	Solyc01g006790.2.1
comp10650_c0_seq1	Solyc06g065010.2.1	GDSL esterase/lipase 1 (AHRD V1 **** GLIP1_ARATH)	PGSC0003DMP400054550	Zinc finger protein	AT5G40990.1	GDSL lipase 1	#N/A	#N/A	#N/A	#N/A	IPR013830:Esterase, SGNH hydrolase-type;IPR001087:Lipase, GDSL	GO:0006629:lipid metabolic process	#N/A	#N/A	#N/A	#N/A	Solyc06g065010.2.1
comp10651_c0_seq1	Solyc01g096110.2.1	WD repeat protein (AHRD V1 *--- A1CP90_ASPCL)	PGSC0003DMP400000496	Transducin family protein / WD-40 repeat family protein	AT2G46560.1	transducin family protein / WD-40 repeat family protein	#N/A	#N/A	#N/A	#N/A	#N/A	#N/A	#N/A	#N/A	#N/A	#N/A	Solyc01g096110.2.1
comp10652_c0_seq1	Solyc07g063290.2.1	Unknown Protein (AHRD V1)	PGSC0003DMP400002834	Conserved gene of unknown function	AT3G15420.1	Transcription factor TFIIIC, tau55-related protein	#N/A	#N/A	#N/A	#N/A	IPR019481:Transcription factor TFIIIC, tau55-related	#N/A	K15203	GTF3C6; general transcription factor 3C polypeptide 6	#N/A	#N/A	Solyc07g063290.2.1
comp10653_c0_seq1	Solyc03g117840.2.1	Unknown Protein (AHRD V1)	PGSC0003DMP400025021	Conserved gene of unknown function	AT5G43150.1	unknown protein; FUNCTIONS IN: molecular_function unknown; INVOLVED IN: biological_process unknown; LOCATED IN: mitochondrion; EXPRESSED IN: 22 plant structures; EXPRESSED DURING: 13 growth stages; Has 1807 Blast hits to 1807 proteins in 277 species: Archae - 0; Bacteria - 0; Metazoa - 736; Fungi - 347; Plants - 385; Viruses - 0; Other Eukaryotes - 339 (source: NCBI BLink).	#N/A	#N/A	#N/A	#N/A	#N/A	#N/A	#N/A	#N/A	#N/A	#N/A	Solyc03g117840.2.1
comp10654_c0_seq1	Solyc02g078790.2.1	Transcription factor jumonji domain-containing protein (AHRD V1 **-* D7KIX8_ARALY)	PGSC0003DMP400038883	Transcription factor	AT1G09060.3	Zinc finger, RING-type;Transcription factor jumonji/aspartyl beta-hydroxylase	#N/A	#N/A	#N/A	#N/A	IPR014977:WRC;IPR001841:Zinc finger, RING-type;IPR003347:JmjC domain	GO:0005488:binding;GO:0005515:protein binding	#N/A	#N/A	#N/A	#N/A	Solyc02g078790.2.1
comp10656_c0_seq1	Solyc01g010820.2.1	Cullin C (AHRD V1 ***- D3BHJ6_POLPA)	PGSC0003DMP400011586	ATCUL3/ATCUL3A/CUL3/CUL3A	AT1G26830.1	cullin 3	#N/A	#N/A	#N/A	#N/A	IPR011991:Winged helix-turn-helix transcription repressor DNA-binding;IPR001373:Cullin, N-terminal;IPR019559:Cullin protein, neddylation domain;IPR016159:Cullin repeat-like-containing domain;IPR016158:Cullin homology	GO:0005622:intracellular;GO:0009987:cellular process;GO:0005515:protein binding;GO:0019538:protein metabolic process;GO:0009056:catabolic process	K03869	CUL3; cullin 3	#N/A	04120 Ubiquitin mediated proteolysis	Solyc01g010820.2.1
comp10658_c0_seq1	Solyc08g074300.2.1	NAC domain protein IPR003441 (AHRD V1 ***- B9N6B5_POPTR)	PGSC0003DMP400051536	Transcription factor	AT2G24430.2	NAC domain containing protein 38	#N/A	#N/A	#N/A	#N/A	IPR003441:No apical meristem (NAM) protein	GO:0003677:DNA binding	#N/A	#N/A	#N/A	#N/A	Solyc08g074300.2.1
comp10659_c0_seq1	Solyc09g083010.2.1	Endonuclease III-like protein 1 (AHRD V1 **-- B6U0P3_MAIZE)	PGSC0003DMP400010825	Endonuclease III	AT2G31450.2	DNA glycosylase superfamily protein	#N/A	#N/A	#N/A	#N/A	IPR003265:HhH-GPD domain;IPR023170:Helix-turn-helix, base-excision DNA repair, C-terminal;IPR004036:Endonuclease III, conserved site-2;IPR011257:DNA glycosylase;IPR003651:Endonuclease III-like, iron-sulphur cluster loop motif	GO:0004518:nuclease activity;GO:0006259:DNA metabolic process;GO:0006950:response to stress	K10773	NTH; endonuclease III	4.2.99.18	03410 Base excision repair	Solyc09g083010.2.1
comp10660_c0_seq1	Solyc01g081490.2.1	RNA polymerase sigma factor (AHRD V1 *-*- Q59965_SYNP2)	PGSC0003DMP400054187	SIGB (SIGMA FACTOR B)	AT1G08540.1	RNApolymerase sigma subunit 2	#N/A	#N/A	#N/A	#N/A	IPR013325:RNA polymerase sigma factor, region 2;IPR000943:RNA polymerase sigma-70 factor;IPR007627:RNA polymerase sigma-70 region 2;IPR014284:RNA polymerase sigma-70;IPR013324:RNA polymerase sigma factor, region 3/4;IPR007630:RNA polymerase sigma-70 region 4;IPR011991:Winged helix-turn-helix transcription repressor DNA-binding;IPR009042:RNA polymerase sigma-70 region 1.2;IPR016262:RNA polymerase …	GO:0030528:transcription regulator activity;GO:0003677:DNA binding;GO:0003700:transcription factor activity	#N/A	#N/A	#N/A	#N/A	Solyc01g081490.2.1
comp10663_c0_seq1	Solyc06g064870.2.1	Hydrolase alpha/beta fold family protein (AHRD V1 **-* D7LXY6_ARALY)	PGSC0003DMP400054335	Polyneuridine-aldehyde esterase	AT1G33990.1	methyl esterase 14	#N/A	#N/A	#N/A	#N/A	#N/A	#N/A	#N/A	#N/A	#N/A	#N/A	#N/A
comp10663_c0_seq2	Solyc06g064870.2.1	Hydrolase alpha/beta fold family protein (AHRD V1 **-* D7LXY6_ARALY)	PGSC0003DMP400009188	Polyneuridine-aldehyde esterase	AT4G09900.1	methyl esterase 12	#N/A	#N/A	#N/A	#N/A	#N/A	#N/A	#N/A	#N/A	#N/A	#N/A	Solyc06g064870.2.1
comp10664_c0_seq1	Solyc10g044780.1.1	Cell cycle checkpoint control protein family (AHRD V1 **-- D7L3V1_ARALY)	PGSC0003DMP400013252	DNA repair protein rad9	AT3G05480.1	cell cycle checkpoint control protein family	#N/A	#N/A	#N/A	#N/A	#N/A	#N/A	K10994	RAD9A; cell cycle checkpoint control protein RAD9A	3.1.11.2	#N/A	Solyc10g044780.1.1
comp10664_c0_seq2	Solyc10g044780.1.1	Cell cycle checkpoint control protein family (AHRD V1 **-- D7L3V1_ARALY)	PGSC0003DMP400011659	Conserved gene of unknown function	#N/A	#N/A	#N/A	#N/A	#N/A	#N/A	#N/A	#N/A	#N/A	#N/A	#N/A	#N/A	#N/A
comp10665_c0_seq1	Solyc02g068000.2.1	F-box family protein (AHRD V1 *-*- D7LQX6_ARALY)	PGSC0003DMP400012253	F-box family protein	AT3G26000.1	Ribonuclease inhibitor	#N/A	#N/A	#N/A	#N/A	#N/A	#N/A	#N/A	#N/A	#N/A	#N/A	Solyc02g068000.2.1
comp10666_c0_seq1	Solyc08g062700.2.1	Peptidyl prolyl cis trans isomerase-like (AHRD V1 ***- Q5ZB85_ORYSJ)	PGSC0003DMP400037168	Cyclophilin-10	AT4G33060.1	Cyclophilin-like peptidyl-prolyl cis-trans isomerase family protein	#N/A	#N/A	#N/A	#N/A	IPR002130:Cyclophilin-like peptidyl-prolyl cis-trans isomerase domain;IPR020892:Cyclophilin-type peptidyl-prolyl cis-trans isomerase, conserved site	GO:0003824:catalytic activity;GO:0009987:cellular process;GO:0019538:protein metabolic process	K12737	SDCCAG10; peptidyl-prolyl cis-trans isomerase SDCCAG10	5.2.1.8	#N/A	Solyc08g062700.2.1
comp10667_c0_seq1	Solyc09g092240.2.1	Small subunit processome component 20 homolog (AHRD V1 **-- UTP20_MOUSE)	PGSC0003DMP400013660	Conserved gene of unknown function	AT4G30990.1	ARM repeat superfamily protein	#N/A	#N/A	#N/A	#N/A	#N/A	#N/A	K14772	UTP20; U3 small nucleolar RNA-associated protein 20	#N/A	#N/A	#N/A
comp10668_c0_seq1	#N/A	#N/A	#N/A	#N/A	#N/A	#N/A	#N/A	#N/A	#N/A	#N/A	#N/A	#N/A	#N/A	#N/A	#N/A	#N/A	#N/A
comp10668_c0_seq10	#N/A	#N/A	#N/A	#N/A	#N/A	#N/A	#N/A	#N/A	#N/A	#N/A	#N/A	#N/A	#N/A	#N/A	#N/A	#N/A	#N/A
comp10668_c0_seq11	#N/A	#N/A	#N/A	#N/A	#N/A	#N/A	#N/A	#N/A	#N/A	#N/A	#N/A	#N/A	#N/A	#N/A	#N/A	#N/A	#N/A
comp10668_c0_seq12	#N/A	#N/A	#N/A	#N/A	#N/A	#N/A	#N/A	#N/A	#N/A	#N/A	#N/A	#N/A	#N/A	#N/A	#N/A	#N/A	#N/A
comp10668_c0_seq13	#N/A	#N/A	#N/A	#N/A	#N/A	#N/A	#N/A	#N/A	#N/A	#N/A	#N/A	#N/A	#N/A	#N/A	#N/A	#N/A	#N/A
comp10668_c0_seq2	#N/A	#N/A	#N/A	#N/A	#N/A	#N/A	#N/A	#N/A	#N/A	#N/A	#N/A	#N/A	#N/A	#N/A	#N/A	#N/A	#N/A
comp10668_c0_seq3	#N/A	#N/A	#N/A	#N/A	#N/A	#N/A	#N/A	#N/A	#N/A	#N/A	#N/A	#N/A	#N/A	#N/A	#N/A	#N/A	#N/A
comp10668_c0_seq4	#N/A	#N/A	#N/A	#N/A	#N/A	#N/A	#N/A	#N/A	#N/A	#N/A	#N/A	#N/A	#N/A	#N/A	#N/A	#N/A	#N/A
comp10668_c0_seq5	#N/A	#N/A	#N/A	#N/A	#N/A	#N/A	#N/A	#N/A	#N/A	#N/A	#N/A	#N/A	#N/A	#N/A	#N/A	#N/A	#N/A
comp10668_c0_seq6	#N/A	#N/A	#N/A	#N/A	#N/A	#N/A	#N/A	#N/A	#N/A	#N/A	#N/A	#N/A	#N/A	#N/A	#N/A	#N/A	#N/A
comp10668_c0_seq7	#N/A	#N/A	#N/A	#N/A	#N/A	#N/A	#N/A	#N/A	#N/A	#N/A	#N/A	#N/A	#N/A	#N/A	#N/A	#N/A	#N/A
comp10668_c0_seq8	#N/A	#N/A	#N/A	#N/A	#N/A	#N/A	#N/A	#N/A	#N/A	#N/A	#N/A	#N/A	#N/A	#N/A	#N/A	#N/A	#N/A
comp10668_c0_seq9	#N/A	#N/A	#N/A	#N/A	#N/A	#N/A	#N/A	#N/A	#N/A	#N/A	#N/A	#N/A	#N/A	#N/A	#N/A	#N/A	#N/A
comp10668_c1_seq1	#N/A	#N/A	#N/A	#N/A	#N/A	#N/A	#N/A	#N/A	#N/A	#N/A	#N/A	#N/A	#N/A	#N/A	#N/A	#N/A	#N/A
comp10668_c1_seq2	#N/A	#N/A	#N/A	#N/A	#N/A	#N/A	#N/A	#N/A	#N/A	#N/A	#N/A	#N/A	#N/A	#N/A	#N/A	#N/A	#N/A
comp1067_c0_seq1	Solyc01g111450.2.1	Proteasome subunit alpha type (AHRD V1 ***- Q38HT8_SOLTU)	PGSC0003DMP400010984	Proteasome subunit alpha type	AT5G66140.1	proteasome alpha subunit D2	#N/A	#N/A	#N/A	#N/A	IPR001353:Proteasome, subunit alpha/beta;IPR023332:Proteasome A-type subunit;IPR000426:Proteasome, alpha-subunit, N-terminal domain	GO:0005622:intracellular;GO:0009987:cellular process;GO:0016787:hydrolase activity;GO:0019538:protein metabolic process;GO:0009056:catabolic process	K02731	PSMA7; 20S proteasome subunit alpha 4	3.4.25.1	03050 Proteasome	Solyc01g111450.2.1
comp10671_c0_seq1	Solyc06g005100.2.1	Phosphatidylinositol transfer protein expressed (AHRD V1 **** Q10N10_ORYSJ)	PGSC0003DMP400044053	Phosphatidylinositol transfer protein	#N/A	#N/A	#N/A	#N/A	#N/A	#N/A	IPR023393:START-like domain;IPR001666:Phosphatidylinositol transfer protein	GO:0006810:transport;GO:0005622:intracellular	#N/A	#N/A	#N/A	#N/A	Solyc06g005100.2.1
comp10673_c0_seq1	Solyc07g055330.2.1	RING finger protein 24 (AHRD V1 *-*- RNF24_MOUSE)	PGSC0003DMP400030252	Zinc finger family protein	AT3G58720.2	RING/U-box superfamily protein	#N/A	#N/A	#N/A	#N/A	#N/A	#N/A	#N/A	#N/A	#N/A	#N/A	Solyc07g055330.2.1
comp10674_c0_seq1	Solyc02g067920.2.1	Abhydrolase domain-containing protein FAM108B1 (AHRD V1 *--- C0HAS5_SALSA)	PGSC0003DMP400012248	Protein bem46	AT3G01690.1	alpha/beta-Hydrolases superfamily protein	#N/A	#N/A	#N/A	#N/A	#N/A	#N/A	#N/A	#N/A	#N/A	#N/A	Solyc02g067920.2.1
comp10675_c0_seq1	Solyc11g006910.1.1	Ferredoxin (AHRD V1 ***- Q9AUE1_IMPBA)	PGSC0003DMP400041457	Ferredoxin-3, chloroplast	AT2G27510.1	ferredoxin 3	#N/A	#N/A	#N/A	#N/A	IPR010241:Ferredoxin [2Fe-2S], plant;IPR012675:Beta-grasp domain;IPR001041:2Fe-2S ferredoxin-type domain	GO:0005488:binding;GO:0003674:molecular_function;GO:0006091:generation of precursor metabolites and energy	K02639	petF; ferredoxin	#N/A	00195 Photosynthesis	Solyc11g006910.1.1
comp10676_c0_seq1	Solyc01g099620.2.1	Respiratory burst oxidase-like protein (AHRD V1 **** C1IHQ9_9ROSI)	PGSC0003DMP400042887	Respiratory burst oxidase homolog protein B	AT1G09090.2	respiratory burst oxidase homolog B	#N/A	#N/A	#N/A	#N/A	IPR018247:EF-Hand 1, calcium-binding site;IPR018249:EF-HAND 2;IPR013623:NADPH oxidase Respiratory burst;IPR013121:Ferric reductase, NAD binding;IPR002048:Calcium-binding EF-hand;IPR017938:Riboflavin synthase-like beta-barrel;IPR013112:FAD-binding 8;IPR000778:Cytochrome b245, heavy chain;IPR011992:EF-hand-like domain;IPR013130:Flavoprotein transmembrane component;IPR017927:Ferredoxin reductase-typ…	GO:0008152:metabolic process;GO:0003824:catalytic activity;GO:0005488:binding;GO:0003674:molecular_function;GO:0000166:nucleotide binding;GO:0016020:membrane	K13447	RBOH; respiratory burst oxidase	1.6.3.- 1.11.1.-	04626 Plant-pathogen interaction	Solyc01g099620.2.1
comp10676_c0_seq2	Solyc01g099620.2.1	Respiratory burst oxidase-like protein (AHRD V1 **** C1IHQ9_9ROSI)	PGSC0003DMP400042887	Respiratory burst oxidase homolog protein B	#N/A	#N/A	#N/A	#N/A	#N/A	#N/A	#N/A	#N/A	#N/A	#N/A	#N/A	#N/A	#N/A
comp10677_c0_seq1	Solyc06g051120.2.1	Transcription factor (AHRD V1 **-* D7LYY3_ARALY)	PGSC0003DMP400052301	Transcription factor	AT5G05550.1	sequence-specific DNA binding transcription factors	#N/A	#N/A	#N/A	#N/A	#N/A	#N/A	#N/A	#N/A	#N/A	#N/A	Solyc06g051120.2.1
comp10679_c0_seq1	Solyc11g065210.1.1	Ubiquitin carboxyl-terminal hydrolase (AHRD V1 **** B9DGE6_ARATH)	PGSC0003DMP400023327	Ubiquitin carboxyl-terminal hydrolase	AT4G30890.3	ubiquitin-specific protease 24	#N/A	#N/A	#N/A	#N/A	IPR018200:Peptidase C19, ubiquitin carboxyl-terminal hydrolase 2, conserved site;IPR001394:Peptidase C19, ubiquitin carboxyl-terminal hydrolase 2	GO:0009987:cellular process;GO:0019538:protein metabolic process;GO:0016787:hydrolase activity;GO:0009056:catabolic process	K11841	USP10, UBP3; ubiquitin carboxyl-terminal hydrolase 10	3.1.2.15	#N/A	Solyc11g065210.1.1
comp1068_c0_seq1	Solyc09g092470.2.1	Alpha-humulene/(-)-(E)-beta- caryophyllene synthase (AHRD V1 **** HUMS_ARATH)	PGSC0003DMP400036352	Sesquiterpene synthase 2	AT5G23960.2	terpene synthase 21	#N/A	#N/A	#N/A	#N/A	IPR005630:Terpene synthase, metal-binding domain;IPR008930:Terpenoid cylases/protein prenyltransferase alpha-alpha toroid;IPR001906:Terpene synthase-like;IPR008949:Terpenoid synthase	GO:0008152:metabolic process;GO:0003824:catalytic activity;GO:0005488:binding	#N/A	#N/A	#N/A	#N/A	Solyc09g092470.2.1
comp10680_c0_seq1	Solyc02g093000.2.1	Phosphatase and tensin-like A (AHRD V1 **-* C5IX04_APIME)	PGSC0003DMP400043361	Phosphatidylinositol-3,4,5-trisphosphate 3-phosphatase and dual-specificity protein phosphatase PTEN	AT3G19420.1	PTEN 2	#N/A	#N/A	#N/A	#N/A	IPR014020:Tensin phosphatase, C2 domain;IPR008973:C2 calcium/lipid-binding domain, CaLB;IPR014019:Phosphatase tensin type;IPR016130:Protein-tyrosine phosphatase, active site	GO:0008152:metabolic process;GO:0009987:cellular process;GO:0016787:hydrolase activity;GO:0005515:protein binding	K01110	E3.1.3.67, PTEN; phosphatidylinositol-3,4,5-trisphosphate 3-phosphatase	3.1.3.67	00562 Inositol phosphate metabolism;04070 Phosphatidylinositol signaling system;04115 p53 signaling pathway;04510 Focal adhesion;04530 Tight junction;05200 Pathways in cancer;05214 Glioma;05218 Melanoma;05215 Prostate cancer;05213 Endometrial cancer;05222 Small cell lung cancer	Solyc02g093000.2.1
comp10680_c0_seq2	Solyc01g107750.2.1	Phosphatase and tensin-like A (AHRD V1 *--- C5IX04_APIME)	PGSC0003DMP400043361	Phosphatidylinositol-3,4,5-trisphosphate 3-phosphatase and dual-specificity protein phosphatase PTEN	AT3G19420.1	PTEN 2	#N/A	#N/A	#N/A	#N/A	IPR014019:Phosphatase tensin type;IPR016130:Protein-tyrosine phosphatase, active site	GO:0008152:metabolic process;GO:0009987:cellular process;GO:0016787:hydrolase activity;GO:0005515:protein binding	#N/A	#N/A	#N/A	#N/A	#N/A
comp10681_c0_seq1	Solyc07g018070.2.1	Heat shock protein-related (Fragment) (AHRD V1 *--- B7ZEI4_ARATH)	PGSC0003DMP400007303	Heat shock	AT4G29920.1	Double Clp-N motif-containing P-loop nucleoside triphosphate hydrolases superfamily protein	#N/A	#N/A	#N/A	#N/A	IPR023150:Double Clp-N motif;IPR004176:Clp, N-terminal	GO:0019538:protein metabolic process	#N/A	#N/A	#N/A	#N/A	Solyc07g018070.2.1
comp10682_c0_seq1	Solyc06g084190.2.1	Non-specific lipid-transfer protein (AHRD V1 ***- B9NBN9_POPTR)	PGSC0003DMP400034936	Non-specific lipid-transfer protein	AT3G22600.1	Bifunctional inhibitor/lipid-transfer protein/seed storage 2S albumin superfamily protein	#N/A	#N/A	#N/A	#N/A	IPR000528:Plant lipid transfer protein/Par allergen;IPR013770:Plant lipid transfer protein/hydrophobic protein helical domain;IPR016140:Bifunctional inhibitor/plant lipid transfer protein/seed storage helical domain	GO:0006810:transport;GO:0008289:lipid binding	#N/A	#N/A	#N/A	#N/A	Solyc06g084190.2.1
comp10683_c0_seq1	Solyc03g095250.2.1	cDNA clone 001-032-H02 full insert sequence (Fragment) (AHRD V1 **-- B7E5B1_ORYSJ)	PGSC0003DMP400009340	Conserved gene of unknown function	#N/A	#N/A	#N/A	#N/A	#N/A	#N/A	#N/A	#N/A	#N/A	#N/A	#N/A	#N/A	#N/A
comp10684_c0_seq1	Solyc10g079840.1.1	Peptide chain release factor 2 (AHRD V1 ***- B6UHD9_MAIZE)	PGSC0003DMP400052003	Peptide chain release factor	AT3G57190.1	peptide chain release factor, putative	#N/A	#N/A	#N/A	#N/A	IPR005139:Peptide chain release factor;IPR000352:Peptide chain release factor class I/class II	GO:0006412:translation;GO:0005737:cytoplasm;GO:0008135:translation factor activity, nucleic acid binding;GO:0016043:cellular component organization	#N/A	#N/A	#N/A	#N/A	Solyc10g079840.1.1
comp10685_c0_seq1	Solyc03g007770.2.1	C4-dicarboxylate transporter/malic acid transport family protein (AHRD V1 **** D7M2F7_ARALY)	PGSC0003DMP400034642	Tellurite resistance protein tehA	AT5G24030.1	SLAC1 homologue 3	#N/A	#N/A	#N/A	#N/A	IPR004695:C4-dicarboxylate transporter/malic acid transport protein	GO:0006810:transport;GO:0009987:cellular process;GO:0016020:membrane	#N/A	#N/A	#N/A	#N/A	#N/A
comp10685_c0_seq2	Solyc03g007770.2.1	C4-dicarboxylate transporter/malic acid transport family protein (AHRD V1 **** D7M2F7_ARALY)	PGSC0003DMP400034642	Tellurite resistance protein tehA	AT5G24030.1	SLAC1 homologue 3	#N/A	#N/A	#N/A	#N/A	#N/A	#N/A	#N/A	#N/A	#N/A	#N/A	#N/A
comp10685_c0_seq3	Solyc03g007770.2.1	C4-dicarboxylate transporter/malic acid transport family protein (AHRD V1 **** D7M2F7_ARALY)	PGSC0003DMP400034642	Tellurite resistance protein tehA	AT5G24030.1	SLAC1 homologue 3	#N/A	#N/A	#N/A	#N/A	IPR004695:C4-dicarboxylate transporter/malic acid transport protein	GO:0006810:transport;GO:0009987:cellular process;GO:0016020:membrane	#N/A	#N/A	#N/A	#N/A	#N/A
comp10685_c0_seq4	Solyc03g007770.2.1	C4-dicarboxylate transporter/malic acid transport family protein (AHRD V1 **** D7M2F7_ARALY)	PGSC0003DMP400034642	Tellurite resistance protein tehA	AT5G24030.1	SLAC1 homologue 3	#N/A	#N/A	#N/A	#N/A	#N/A	#N/A	#N/A	#N/A	#N/A	#N/A	Solyc03g007770.2.1
comp10686_c0_seq1	#N/A	#N/A	PGSC0003DMP400033685	Endonuclease-reverse transcriptase HmRTE-e01	#N/A	#N/A	#N/A	#N/A	#N/A	#N/A	IPR000477:Reverse transcriptase	GO:0016740:transferase activity;GO:0009058:biosynthetic process;GO:0003723:RNA binding;GO:0006259:DNA metabolic process	#N/A	#N/A	#N/A	#N/A	#N/A
comp10687_c0_seq1	Solyc03g033470.2.1	AGAP009131-PA (Fragment) (AHRD V1 **-- A0NGA2_ANOGA)	PGSC0003DMP400039060	Conserved gene of unknown function	AT4G35987.1	S-adenosyl-L-methionine-dependent methyltransferases superfamily protein	#N/A	#N/A	#N/A	#N/A	IPR019410:Nicotinamide N-methyltransferase, putative	#N/A	#N/A	#N/A	#N/A	#N/A	#N/A
comp10687_c0_seq2	Solyc03g033470.2.1	AGAP009131-PA (Fragment) (AHRD V1 **-- A0NGA2_ANOGA)	PGSC0003DMP400039060	Conserved gene of unknown function	AT4G35987.1	S-adenosyl-L-methionine-dependent methyltransferases superfamily protein	#N/A	#N/A	#N/A	#N/A	IPR019410:Nicotinamide N-methyltransferase, putative	#N/A	#N/A	#N/A	#N/A	#N/A	Solyc03g033470.2.1
comp10688_c0_seq1	Solyc03g114680.2.1	RING finger protein 13 (AHRD V1 *-*- RNF13_BOVIN)	PGSC0003DMP400042610	Zinc finger protein	AT5G60820.1	RING/U-box superfamily protein	#N/A	#N/A	#N/A	#N/A	IPR013083:Zinc finger, RING/FYVE/PHD-type;IPR001841:Zinc finger, RING-type	GO:0005488:binding;GO:0005515:protein binding	#N/A	#N/A	#N/A	#N/A	#N/A
comp10688_c0_seq2	Solyc03g114680.2.1	RING finger protein 13 (AHRD V1 *-*- RNF13_BOVIN)	PGSC0003DMP400042610	Zinc finger protein	AT5G60820.1	RING/U-box superfamily protein	#N/A	#N/A	#N/A	#N/A	#N/A	#N/A	#N/A	#N/A	#N/A	#N/A	Solyc03g114680.2.1
comp10689_c0_seq1	Solyc04g078130.2.1	Clathrin-coat assembly protein-like (AHRD V1 **-- Q6Z9Z3_ORYSJ)	PGSC0003DMP400037299	T-snare	AT1G27700.1	Syntaxin/t-SNARE family protein	#N/A	#N/A	#N/A	#N/A	IPR010989:t-SNARE;IPR015260:Syntaxin 6, N-terminal	GO:0006810:transport;GO:0009987:cellular process;GO:0016020:membrane	#N/A	#N/A	#N/A	#N/A	#N/A
comp10689_c0_seq2	Solyc04g078130.2.1	Clathrin-coat assembly protein-like (AHRD V1 **-- Q6Z9Z3_ORYSJ)	PGSC0003DMP400037299	T-snare	AT1G27700.1	Syntaxin/t-SNARE family protein	#N/A	#N/A	#N/A	#N/A	IPR010989:t-SNARE;IPR015260:Syntaxin 6, N-terminal	GO:0006810:transport;GO:0009987:cellular process;GO:0016020:membrane	#N/A	#N/A	#N/A	#N/A	Solyc04g078130.2.1
comp1069_c0_seq1	Solyc11g072340.1.1	Arginine/serine-rich splicing factor (AHRD V1 **-- D8L816_9POAL)	PGSC0003DMP400025135	Splicing factor	AT5G52040.2	RNA-binding (RRM/RBD/RNP motifs) family protein	#N/A	#N/A	#N/A	#N/A	IPR012677:Nucleotide-binding, alpha-beta plait;IPR000504:RNA recognition motif domain	GO:0003676:nucleic acid binding;GO:0000166:nucleotide binding	#N/A	#N/A	#N/A	#N/A	Solyc11g072340.1.1
comp10691_c0_seq1	Solyc08g081080.2.1	Oxidoreductase/ transition metal ion binding protein (AHRD V1 **-- D7MCM0_ARALY)	PGSC0003DMP400021579	Conserved gene of unknown function	AT5G08400.2	Protein of unknown function (DUF3531)	#N/A	#N/A	#N/A	#N/A	IPR021920:Protein of unknown function DUF3531	#N/A	#N/A	#N/A	#N/A	#N/A	Solyc08g081080.2.1
comp10692_c0_seq1	Solyc01g008600.2.1	Zinc finger CCCH domain-containing protein 53 (AHRD V1 ***- C3H53_ORYSJ)	PGSC0003DMP400018569	Nucleic acid binding protein	AT3G51950.2	Zinc finger (CCCH-type) family protein / RNA recognition motif (RRM)-containing protein	#N/A	#N/A	#N/A	#N/A	#N/A	#N/A	#N/A	#N/A	#N/A	#N/A	#N/A
comp10692_c0_seq2	Solyc11g065320.1.1	Zinc finger CCCH domain-containing protein 23 (AHRD V1 ***- C3H23_ORYSJ)	PGSC0003DMP400052255	Nucleic acid binding protein	AT3G51950.2	Zinc finger (CCCH-type) family protein / RNA recognition motif (RRM)-containing protein	#N/A	#N/A	#N/A	#N/A	#N/A	#N/A	#N/A	#N/A	#N/A	#N/A	#N/A
comp10692_c0_seq3	Solyc01g008600.2.1	Zinc finger CCCH domain-containing protein 53 (AHRD V1 ***- C3H53_ORYSJ)	PGSC0003DMP400018569	Nucleic acid binding protein	AT3G51950.2	Zinc finger (CCCH-type) family protein / RNA recognition motif (RRM)-containing protein	#N/A	#N/A	#N/A	#N/A	#N/A	#N/A	#N/A	#N/A	#N/A	#N/A	#N/A
comp10693_c0_seq1	Solyc02g079930.2.1	Phosphosulfolactate synthase (AHRD V1 ***- Q1ASZ8_RUBXD)	PGSC0003DMP400037658	Furin	AT4G21320.1	Aldolase-type TIM barrel family protein	#N/A	#N/A	#N/A	#N/A	IPR003830:(2R)-phospho-3-sulpholactate synthase, ComA;IPR015500:Peptidase S8, subtilisin-related;IPR013785:Aldolase-type TIM barrel	GO:0003824:catalytic activity;GO:0009058:biosynthetic process;GO:0009987:cellular process	#N/A	#N/A	#N/A	#N/A	Solyc02g079930.2.1
comp10694_c0_seq1	Solyc07g052320.2.1	Beta-1 3-galactosyltransferase 6 (AHRD V1 ***- B6UBH3_MAIZE)	PGSC0003DMP400050473	Galactosyltransferase family protein	AT1G05170.2	Galactosyltransferase family protein	#N/A	#N/A	#N/A	#N/A	IPR002659:Glycosyl transferase, family 31;IPR025298:Domain of unknown function DUF4094	GO:0016740:transferase activity;GO:0006464:protein modification process;GO:0009058:biosynthetic process;GO:0005975:carbohydrate metabolic process;GO:0016020:membrane	#N/A	#N/A	#N/A	#N/A	Solyc07g052320.2.1
comp10695_c0_seq1	Solyc03g031800.2.1	Xyloglucan endotransglucosylase/hydrolase 1 (AHRD V1 **** C0IRG0_9ERIC)	PGSC0003DMP400041625	Xyloglucan endotransglucosylase/hydrolase protein A	AT1G11545.1	xyloglucan endotransglucosylase/hydrolase 8	#N/A	#N/A	#N/A	#N/A	IPR013320:Concanavalin A-like lectin/glucanase, subgroup;IPR008264:Beta-glucanase;IPR000757:Glycoside hydrolase, family 16;IPR008263:Glycoside hydrolase, family 16, active site;IPR008985:Concanavalin A-like lectin/glucanase	GO:0005975:carbohydrate metabolic process	K08235	E2.4.1.207; xyloglucan:xyloglucosyl transferase	2.4.1.207	#N/A	Solyc03g031800.2.1
comp10696_c0_seq1	Solyc12g088370.1.1	Interferon-related developmental regulator family protein (AHRD V1 ***- B4FQN7_MAIZE)	PGSC0003DMP400020497	Conserved gene of unknown function	AT1G27760.3	interferon-related developmental regulator family protein / IFRD protein family	#N/A	#N/A	#N/A	#N/A	IPR007701:Interferon-related developmental regulator, N-terminal;IPR016024:Armadillo-type fold;IPR011989:Armadillo-like helical	GO:0005488:binding	#N/A	#N/A	#N/A	#N/A	Solyc12g088370.1.1
comp10697_c0_seq1	Solyc02g082180.2.1	DNA replication licensing factor (AHRD V1 ***- Q2TWS7_ASPOR)	PGSC0003DMP400024113	Mini-chromosome maintenance protein MCM6	AT5G44635.1	minichromosome maintenance (MCM2/3/5) family protein	#N/A	#N/A	#N/A	#N/A	IPR001208:Mini-chromosome maintenance, DNA-dependent ATPase;IPR018525:Mini-chromosome maintenance, conserved site;IPR016027:Nucleic acid-binding, OB-fold-like;IPR008049:Mini-chromosome maintenance complex protein 6;IPR012340:Nucleic acid-binding, OB-fold	GO:0003677:DNA binding;GO:0005634:nucleus;GO:0009058:biosynthetic process;GO:0006259:DNA metabolic process;GO:0000166:nucleotide binding	K02542	MCM6; minichromosome maintenance protein 6	#N/A	03030 DNA replication;04110 Cell cycle;04111 Cell cycle - yeast;04113 Meiosis - yeast	Solyc02g082180.2.1
comp10698_c0_seq1	Solyc07g065210.2.1	Kinesin motor family protein (AHRD V1 *-** D7LAW5_ARALY)	PGSC0003DMP400038407	Chromosome-associated kinesin KIF4A	AT3G20150.1	Kinesin motor family protein	#N/A	#N/A	#N/A	#N/A	#N/A	#N/A	#N/A	#N/A	#N/A	#N/A	Solyc07g065210.2.1
comp10699_c0_seq1	Solyc05g017990.2.1	tRNA/rRNA methyltransferase (AHRD V1 *-** D9V4V2_9ACTO)	PGSC0003DMP400060266	RRNA methylase	AT2G19870.1	tRNA/rRNA methyltransferase (SpoU) family protein	#N/A	#N/A	#N/A	#N/A	#N/A	#N/A	K15507	MRM1, PET56; 21S rRNA (GM2251-2'-O)-methyltransferase	2.1.1.-	#N/A	Solyc05g017990.2.1
comp107_c0_seq1	Solyc06g064470.2.1	Ribosomal protein L7a (AHRD V1 ***- A8J567_CHLRE)	PGSC0003DMP400006170	60S ribosomal protein L7A	AT2G47610.1	Ribosomal protein L7Ae/L30e/S12e/Gadd45 family protein	#N/A	#N/A	#N/A	#N/A	IPR018492:Ribosomal protein L7Ae/L8/Nhp2 family;IPR004038:Ribosomal protein L7Ae/L30e/S12e/Gadd45;IPR001921:Ribosomal protein L7A/L8;IPR004037:Ribosomal protein L7Ae conserved site	GO:0005622:intracellular;GO:0009987:cellular process	K02936	RP-L7Ae, RPL7A; large subunit ribosomal protein L7Ae	#N/A	03010 Ribosome	Solyc06g064470.2.1
comp107_c0_seq2	Solyc06g064470.2.1	Ribosomal protein L7a (AHRD V1 ***- A8J567_CHLRE)	PGSC0003DMP400006170	60S ribosomal protein L7A	AT3G62870.1	Ribosomal protein L7Ae/L30e/S12e/Gadd45 family protein	#N/A	#N/A	#N/A	#N/A	IPR018492:Ribosomal protein L7Ae/L8/Nhp2 family;IPR004038:Ribosomal protein L7Ae/L30e/S12e/Gadd45;IPR001921:Ribosomal protein L7A/L8;IPR004037:Ribosomal protein L7Ae conserved site	GO:0005622:intracellular;GO:0009987:cellular process	#N/A	#N/A	#N/A	#N/A	#N/A
comp107_c0_seq3	#N/A	#N/A	#N/A	#N/A	#N/A	#N/A	#N/A	#N/A	dbj|BA000042.1|	Nicotiana tabacum mitochondrial DNA, complete genome	#N/A	#N/A	#N/A	#N/A	#N/A	#N/A	#N/A
comp1070_c0_seq1	Solyc01g110530.2.1	Peptidyl-prolyl cis-trans isomerase C (AHRD V1 *--* PPIC_ECOLI)	PGSC0003DMP400002932	Peptidyl-prolyl cis-trans isomerase Pin1	AT2G18040.1	peptidylprolyl cis/trans isomerase, NIMA-interacting 1	#N/A	#N/A	#N/A	#N/A	IPR023058:Peptidyl-prolyl cis-trans isomerase, PpiC-type, conserved site;IPR000297:Peptidyl-prolyl cis-trans isomerase, PpiC-type	GO:0003824:catalytic activity	K09578	PIN1; peptidyl-prolyl cis-trans isomerase NIMA-interacting 1	5.2.1.8	04622 RIG-I-like receptor signaling pathway	Solyc01g110530.2.1
comp10700_c0_seq1	Solyc12g008830.1.1	GATA transcription factor 20 (AHRD V1 *-*- B6SS40_MAIZE)	PGSC0003DMP400000562	GATA transcription factor 21	AT4G26150.1	cytokinin-responsive gata factor 1	#N/A	#N/A	#N/A	#N/A	IPR013088:Zinc finger, NHR/GATA-type;IPR000679:Zinc finger, GATA-type	GO:0003677:DNA binding;GO:0005488:binding;GO:0003700:transcription factor activity	#N/A	#N/A	#N/A	#N/A	Solyc12g008830.1.1
comp10701_c0_seq1	Solyc10g006990.2.1	Poly(A) RNA polymerase protein 1 (AHRD V1 **-- TRF5_YEAST)	PGSC0003DMP400043449	Nucleic acid binding protein	AT5G53770.1	Nucleotidyltransferase family protein	#N/A	#N/A	#N/A	#N/A	IPR002934:Nucleotidyl transferase domain;IPR002058:PAP/25A-associated	GO:0016740:transferase activity	K03514	POLS, TRF4; DNA polymerase sigma subunit	2.7.7.7	03018 RNA degradation	Solyc10g006990.2.1
comp10702_c0_seq1	Solyc04g064620.2.1	RAG1-activating protein 1 homolog (AHRD V1 **-- R1AP1_DROPS)	PGSC0003DMP400043013	Nodulin MtN3 family protein	AT1G21460.1	Nodulin MtN3 family protein	#N/A	#N/A	#N/A	#N/A	IPR004316:RAG1-activating protein-1-related	GO:0016020:membrane	K15382	SLC50A, SWEET; solute carrier family 50 (sugar transporter)	#N/A	#N/A	Solyc04g064620.2.1
comp10704_c0_seq1	Solyc02g088280.2.1	Unknown Protein (AHRD V1)	PGSC0003DMP400002412	Conserved gene of unknown function	#N/A	#N/A	#N/A	#N/A	#N/A	#N/A	#N/A	#N/A	#N/A	#N/A	#N/A	#N/A	Solyc02g088280.2.1
comp10705_c0_seq1	Solyc04g054880.2.1	BZIP transcription factor (AHRD V1 *-*- D3YBE4_TRIRP)	PGSC0003DMP400035844	BZIP transcription factor	AT4G39790.1	Protein of unknown function (DUF630 and DUF632)	#N/A	#N/A	#N/A	#N/A	IPR006867:Domain of unknown function DUF632;IPR006868:Domain of unknown function DUF630	#N/A	#N/A	#N/A	#N/A	#N/A	Solyc04g054880.2.1
comp10706_c0_seq1	Solyc01g094620.2.1	Mediator of RNA polymerase II transcription subunit 12 (AHRD V1 *--- B2G3S6_ZYGRO)	PGSC0003DMP400000371	2-oxo acid dehydrogenase, lipoyl-binding site	AT4G00450.1	RNA polymerase II transcription mediators	#N/A	#N/A	#N/A	#N/A	IPR019035:Mediator complex, subunit Med12	GO:0005654:nucleoplasm;GO:0006350:transcription	#N/A	#N/A	#N/A	#N/A	Solyc01g094620.2.1
comp10707_c0_seq1	Solyc09g042750.2.1	Acyl-CoA thioesterase 9 (AHRD V1 **** Q503Q9_DANRE)	PGSC0003DMP400009507	Acyl-CoA thioesterase	AT5G48370.2	Thioesterase/thiol ester dehydrase-isomerase superfamily protein	#N/A	#N/A	#N/A	#N/A	IPR006683:Thioesterase superfamily	#N/A	#N/A	#N/A	#N/A	#N/A	Solyc09g042750.2.1
[truncated: 31,125 more rows]

## Sheet: Table S3
Otholog group ID	tot	sdu	sly	stu	ath	osa	Consensus InterPro annotation	gene list
[truncated: 23,370 more rows]

## Sheet: Table S4
Contig ID	# SSRs in contig	SSR type	SSR motif	size (nt)	start	end	FORWARD PRIMER1 (5'-3')	Tm(C)	size	REVERSE PRIMER1 (5'-3')	Tm(C)	size	PRODUCT1 size (bp)	start (bp)	end (bp)	FORWARD PRIMER2 (5'-3')	Tm(C)	size	REVERSE PRIMER2 (5'-3')	Tm(C)	size	PRODUCT2 size (bp)	start (bp)	end (bp)	FORWARD PRIMER3 (5'-3')	Tm(C)	size	REVERSE PRIMER3 (5'-3')	Tm(C)	size	PRODUCT3 size (bp)	start (bp)	end (bp)
[truncated: 5,770 more rows]

[truncated: 5 more sheets: Table S5, Table S6, Table S7, Table S8, Table S9]
